# Supplementary material for: ﻿Revision of the endemic African genus Dinapsis (Dinapsini, Megalyridae, Hymenoptera) with description of seven new species
Source: Zookeys. 2022 Jul 12;1112:27–122. doi: 10.3897/zookeys.1112.82307 (PMC9848780; doi:10.3897/zookeys.1112.82307)
Supplement: XML Treatment for Dinapsis [file zookeys.1112.82307-treatment1.xml]

<!DOCTYPE tp:taxon-treatment
  PUBLIC "-//TaxonX//DTD Taxonomic Treatment Publishing DTD v0 20100105//EN" "tax-treatment-NSO.dtd">
<tp:taxon-treatment xmlns:tp="http://www.plazi.org/taxpub"><tp:treatment-meta><kwd-group><label>Taxon classification</label><kwd>
                <named-content content-type="kingdom">Animalia</named-content>
              </kwd><kwd>
                <named-content content-type="order">Hymenoptera</named-content>
              </kwd><kwd>
                <named-content content-type="family">Megalyridae</named-content>
              </kwd></kwd-group><mixed-citation publication-type="journal"><person-group><name><surname>van Noort</surname><given-names>Simon</given-names></name><name><surname>Shaw</surname><given-names>Scott Richard</given-names></name><name><surname>Copeland</surname><given-names>Robert S.</given-names></name></person-group><article-title>﻿Revision of the endemic African genus <italic><tp:taxon-name><tp:taxon-name-part taxon-name-part-type="genus" reg="Dinapsis">Dinapsis</tp:taxon-name-part></tp:taxon-name></italic> (<tp:taxon-name><tp:taxon-name-part taxon-name-part-type="tribe">Dinapsini</tp:taxon-name-part></tp:taxon-name>, <tp:taxon-name><tp:taxon-name-part taxon-name-part-type="family">Megalyridae</tp:taxon-name-part></tp:taxon-name>, <tp:taxon-name><tp:taxon-name-part taxon-name-part-type="order">Hymenoptera</tp:taxon-name-part></tp:taxon-name>) with description of seven new species</article-title><source>Zookeys</source><day>12</day><month>07</month><year>2022</year><volume>1112</volume><fpage>27</fpage><lpage>122</lpage><pub-id pub-id-type="doi">10.3897/zookeys.1112.82307</pub-id></mixed-citation></tp:treatment-meta><tp:nomenclature><label>﻿</label><tp:taxon-name>
              <object-id xmlns:xlink="http://www.w3.org/1999/xlink" content-type="arpha" xlink:type="simple">87539990-8FA9-5155-9110-C0F7A7CAADDD</object-id>
              <tp:taxon-name-part taxon-name-part-type="genus" reg="Dinapsis">Dinapsis</tp:taxon-name-part>
            </tp:taxon-name><tp:taxon-authority>Waterston</tp:taxon-authority></tp:nomenclature><tp:treatment-sec sec-type="type species" id="SECID0EQRAE"><title>Type species.</title><p><italic><tp:taxon-name><tp:taxon-name-part taxon-name-part-type="genus" reg="Dinapsis">Dinapsis</tp:taxon-name-part><tp:taxon-name-part taxon-name-part-type="species" reg="turneri">turneri</tp:taxon-name-part></tp:taxon-name></italic> Waterston, 1922, by original designation (South Africa, Western Cape, Ceres).</p><fig id="F1" position="float" orientation="portrait"><object-id xmlns:xlink="http://www.w3.org/1999/xlink" content-type="doi" xlink:type="simple">10.3897/zookeys.1112.82307.figure1</object-id><object-id xmlns:xlink="http://www.w3.org/1999/xlink" content-type="arpha" xlink:type="simple">E7F58E1E-6101-5203-92A3-4D59218E1559</object-id><label>Figure 1.</label><caption><p><italic><tp:taxon-name><tp:taxon-name-part taxon-name-part-type="genus" reg="Dinapsis">Dinapsis</tp:taxon-name-part><tp:taxon-name-part taxon-name-part-type="species" reg="albicoxa">albicoxa</tp:taxon-name-part></tp:taxon-name></italic> female (Ranomafana National Park, 21˚14'18.48"S, 47˚23'40.50"E, alt. 1138 m, Madagascar). Photograph copyright Steve Marshall (used with permission).</p></caption><graphic xmlns:xlink="http://www.w3.org/1999/xlink" xlink:href="zookeys-1112-027_article-82307__-g001.jpg" position="float" orientation="portrait" xlink:type="simple" id="oo_714017.jpg"><uri content-type="original_file" xlink:type="simple">https://binary.pensoft.net/fig/714017</uri></graphic></fig></tp:treatment-sec><tp:treatment-sec sec-type="diagnosis" id="SECID0EZSAE"><title>Diagnosis.</title><p><italic><tp:taxon-name><tp:taxon-name-part taxon-name-part-type="genus" reg="Dinapsis">Dinapsis</tp:taxon-name-part></tp:taxon-name></italic> species have a distinctive forewing venation pattern, with vein Rs curving abruptly to the anterior wing margin to form a short, abruptly truncate marginal cell (cell 2R1) (Fig. <xref ref-type="fig" rid="F2">2A, B</xref>) (<xref ref-type="bibr" rid="B69">Waterston 1922</xref>; <xref ref-type="bibr" rid="B23">Hedqvist 1967</xref>; <xref ref-type="bibr" rid="B57">Shaw 1990b</xref>). They also have a distinctive pattern of six longitudinal, nearly parallel, propodeal carinae (Figs <xref ref-type="fig" rid="F6">6E</xref>, <xref ref-type="fig" rid="F25">25D</xref>) (<xref ref-type="bibr" rid="B69">Waterston 1922</xref>; <xref ref-type="bibr" rid="B23">Hedqvist 1967</xref>; <xref ref-type="bibr" rid="B57">Shaw 1990b</xref>). However, the patterns and degree of development of the propodeal transverse carinae vary among species.</p><fig id="F2" position="float" orientation="portrait"><object-id xmlns:xlink="http://www.w3.org/1999/xlink" content-type="doi" xlink:type="simple">10.3897/zookeys.1112.82307.figure2</object-id><object-id xmlns:xlink="http://www.w3.org/1999/xlink" content-type="arpha" xlink:type="simple">8E8B34FE-17C0-56C6-AB13-2A15B89783EF</object-id><label>Figure 2.</label><caption><p><bold>A</bold> venation names of fore and hind wing of <italic><tp:taxon-name><tp:taxon-name-part taxon-name-part-type="genus" reg="Dinapsis">Dinapsis</tp:taxon-name-part><tp:taxon-name-part taxon-name-part-type="species" reg="turneri">turneri</tp:taxon-name-part></tp:taxon-name></italic> holotype <bold>B</bold> fore wing cell names of <italic><tp:taxon-name><tp:taxon-name-part taxon-name-part-type="genus" reg="Dinapsis">Dinapsis</tp:taxon-name-part><tp:taxon-name-part taxon-name-part-type="species" reg="turneri">turneri</tp:taxon-name-part></tp:taxon-name></italic> holotype. The closed cell 2R1 with vein Rs reaching the wing margin is a synapomorphy for the genus <italic><tp:taxon-name><tp:taxon-name-part taxon-name-part-type="genus" reg="Dinapsis">Dinapsis</tp:taxon-name-part></tp:taxon-name></italic> within the <tp:taxon-name><tp:taxon-name-part taxon-name-part-type="family">Megalyridae</tp:taxon-name-part></tp:taxon-name>.</p></caption><graphic xmlns:xlink="http://www.w3.org/1999/xlink" xlink:href="zookeys-1112-027_article-82307__-g002.jpg" position="float" orientation="portrait" xlink:type="simple" id="oo_714018.jpg"><uri content-type="original_file" xlink:type="simple">https://binary.pensoft.net/fig/714018</uri></graphic></fig></tp:treatment-sec><tp:treatment-sec sec-type="Recognition" id="SECID0E4VAE"><title>Recognition.</title><p>The genus <italic><tp:taxon-name><tp:taxon-name-part taxon-name-part-type="genus" reg="Dinapsis">Dinapsis</tp:taxon-name-part></tp:taxon-name></italic> can be keyed out from the two other megalyrid genera present in Africa using the above generic key that is also available as an online interactive Lucid key on WaspWeb (<ext-link xmlns:xlink="http://www.w3.org/1999/xlink" xlink:type="simple" ext-link-type="uri" xlink:href="https://www.waspweb.org">https://www.waspweb.org</ext-link>) (<xref ref-type="bibr" rid="B63">van Noort 2022</xref>).</p></tp:treatment-sec><tp:treatment-sec sec-type="biology" id="SECID0ETWAE"><title>Biology.</title><p>Unknown. Specimens are most commonly collected in Malaise traps, and less frequently in yellow pan traps, via tree canopy fogging, or through leaf litter sifting. To our knowledge only a single living specimen of this genus has ever been photographed (Fig. <xref ref-type="fig" rid="F1">1</xref>).</p></tp:treatment-sec><tp:treatment-sec sec-type="Species richness" id="SECID0E4WAE"><title>Species richness.</title><p>The genus <italic><tp:taxon-name><tp:taxon-name-part taxon-name-part-type="genus" reg="Dinapsis">Dinapsis</tp:taxon-name-part></tp:taxon-name></italic> was previously known from ten Madagascan and two continental African species (<xref ref-type="bibr" rid="B69">Waterston 1922</xref>; <xref ref-type="bibr" rid="B23">Hedqvist 1967</xref>; <xref ref-type="bibr" rid="B60">Shaw and van Noort 2009</xref>; <xref ref-type="bibr" rid="B33">Madl 2010</xref>; <xref ref-type="bibr" rid="B39">Mita and Shaw 2020</xref>). The current revision has elevated species richness of the genus to 19 named species:</p><p><italic><tp:taxon-name><tp:taxon-name-part taxon-name-part-type="genus" reg="Dinapsis">D.</tp:taxon-name-part><tp:taxon-name-part taxon-name-part-type="species" reg="albicauda">albicauda</tp:taxon-name-part></tp:taxon-name></italic> Mita &amp; Shaw, 2020 (Madagascar)</p><p><italic><tp:taxon-name><tp:taxon-name-part taxon-name-part-type="genus" reg="Dinapsis">D.</tp:taxon-name-part><tp:taxon-name-part taxon-name-part-type="species" reg="albicoxa">albicoxa</tp:taxon-name-part></tp:taxon-name></italic> Hedqvist, 1967 (Madagascar)</p><p><italic><tp:taxon-name><tp:taxon-name-part taxon-name-part-type="genus" reg="Dinapsis">D.</tp:taxon-name-part><tp:taxon-name-part taxon-name-part-type="species" reg="bicolor">bicolor</tp:taxon-name-part></tp:taxon-name></italic> van Noort &amp; Shaw, sp. nov. (South Africa)</p><p><italic><tp:taxon-name><tp:taxon-name-part taxon-name-part-type="genus" reg="Dinapsis">D.</tp:taxon-name-part><tp:taxon-name-part taxon-name-part-type="species" reg="centralis">centralis</tp:taxon-name-part></tp:taxon-name></italic> Shaw &amp; van Noort, 2009 (Central African Republic, Cameroon, Kenya, Uganda)</p><p><italic><tp:taxon-name><tp:taxon-name-part taxon-name-part-type="genus" reg="Dinapsis">D.</tp:taxon-name-part><tp:taxon-name-part taxon-name-part-type="species" reg="cresta">cresta</tp:taxon-name-part></tp:taxon-name></italic> Mita &amp; Shaw, 2020 (Madagascar)</p><p><italic><tp:taxon-name><tp:taxon-name-part taxon-name-part-type="genus" reg="Dinapsis">D.</tp:taxon-name-part><tp:taxon-name-part taxon-name-part-type="species" reg="gamka">gamka</tp:taxon-name-part></tp:taxon-name></italic> van Noort &amp; Shaw, sp. nov. (South Africa)</p><p><italic><tp:taxon-name><tp:taxon-name-part taxon-name-part-type="genus" reg="Dinapsis">D.</tp:taxon-name-part><tp:taxon-name-part taxon-name-part-type="species" reg="hirtipes">hirtipes</tp:taxon-name-part></tp:taxon-name></italic> Hedqvist, 1967 (Madagascar)</p><p><italic><tp:taxon-name><tp:taxon-name-part taxon-name-part-type="genus" reg="Dinapsis">D.</tp:taxon-name-part><tp:taxon-name-part taxon-name-part-type="species" reg="igneus">igneus</tp:taxon-name-part></tp:taxon-name></italic> van Noort &amp; Shaw, sp. nov. (Mauritius)</p><p><italic><tp:taxon-name><tp:taxon-name-part taxon-name-part-type="genus" reg="Dinapsis">D.</tp:taxon-name-part><tp:taxon-name-part taxon-name-part-type="species" reg="luteus">luteus</tp:taxon-name-part></tp:taxon-name></italic> Mita &amp; Shaw, 2020 (Madagascar)</p><p><italic><tp:taxon-name><tp:taxon-name-part taxon-name-part-type="genus" reg="Dinapsis">D.</tp:taxon-name-part><tp:taxon-name-part taxon-name-part-type="species" reg="nubilis">nubilis</tp:taxon-name-part></tp:taxon-name></italic> Hedqvist, 1967 (Madagascar)</p><p><italic><tp:taxon-name><tp:taxon-name-part taxon-name-part-type="genus" reg="Dinapsis">D.</tp:taxon-name-part><tp:taxon-name-part taxon-name-part-type="species" reg="oculohirta">oculohirta</tp:taxon-name-part></tp:taxon-name></italic> Hedqvist, 1967 (Madagascar)</p><p><italic><tp:taxon-name><tp:taxon-name-part taxon-name-part-type="genus" reg="Dinapsis">D.</tp:taxon-name-part><tp:taxon-name-part taxon-name-part-type="species" reg="planifrons">planifrons</tp:taxon-name-part></tp:taxon-name></italic> Mita &amp; Shaw, 2020 (Madagascar)</p><p><italic><tp:taxon-name><tp:taxon-name-part taxon-name-part-type="genus" reg="Dinapsis">D.</tp:taxon-name-part><tp:taxon-name-part taxon-name-part-type="species" reg="scriptus">scriptus</tp:taxon-name-part></tp:taxon-name></italic> Mita &amp; Shaw, 2020 (Madagascar)</p><p><italic><tp:taxon-name><tp:taxon-name-part taxon-name-part-type="genus" reg="Dinapsis">D.</tp:taxon-name-part><tp:taxon-name-part taxon-name-part-type="species" reg="seyrigi">seyrigi</tp:taxon-name-part></tp:taxon-name></italic> Hedqvist, 1967 (Madagascar)</p><p><italic><tp:taxon-name><tp:taxon-name-part taxon-name-part-type="genus" reg="Dinapsis">D.</tp:taxon-name-part><tp:taxon-name-part taxon-name-part-type="species" reg="spinitibia">spinitibia</tp:taxon-name-part></tp:taxon-name></italic> van Noort &amp; Shaw, sp. nov. (Tanzania)</p><p><italic><tp:taxon-name><tp:taxon-name-part taxon-name-part-type="genus" reg="Dinapsis">D.</tp:taxon-name-part><tp:taxon-name-part taxon-name-part-type="species" reg="taita">taita</tp:taxon-name-part></tp:taxon-name></italic> van Noort &amp; Shaw, sp. nov. (Burundi, Kenya)</p><p><italic><tp:taxon-name><tp:taxon-name-part taxon-name-part-type="genus" reg="Dinapsis">D.</tp:taxon-name-part><tp:taxon-name-part taxon-name-part-type="species" reg="tricolor">tricolor</tp:taxon-name-part></tp:taxon-name></italic> Shaw &amp; van Noort, sp. nov. (Kenya, South Africa)</p><p><italic><tp:taxon-name><tp:taxon-name-part taxon-name-part-type="genus" reg="Dinapsis">D.</tp:taxon-name-part><tp:taxon-name-part taxon-name-part-type="species" reg="turneri">turneri</tp:taxon-name-part></tp:taxon-name></italic> Waterston, 1922 (South Africa)</p><p><italic><tp:taxon-name><tp:taxon-name-part taxon-name-part-type="genus" reg="Dinapsis">D.</tp:taxon-name-part><tp:taxon-name-part taxon-name-part-type="species" reg="zulu">zulu</tp:taxon-name-part></tp:taxon-name></italic> Shaw &amp; van Noort, sp. nov. (South Africa)</p></tp:treatment-sec><tp:treatment-sec sec-type="distribution" id="SECID0EV6AE"><title>Distribution.</title><p>Burundi, Cameroon, Central African Republic, Kenya, Madagascar, Mauritius, South Africa, Tanzania, Uganda (Figs <xref ref-type="fig" rid="F43">43</xref>, <xref ref-type="fig" rid="F44">44</xref>). The currently recorded distribution is a highly biased artefact due to under-sampling in the Afrotropical region (see discussion).</p></tp:treatment-sec><tp:treatment-sec sec-type="Barcoding" id="SECID0EEAAG"><title>Barcoding.</title><p>Of the ten <italic><tp:taxon-name><tp:taxon-name-part taxon-name-part-type="genus" reg="Dinapsis">Dinapsis</tp:taxon-name-part></tp:taxon-name></italic> samples submitted to <abbrev xmlns:xlink="http://www.w3.org/1999/xlink" xlink:title="Barcode of Life Data System" id="ABBRID0ERAAG" xlink:type="simple">BOLD</abbrev> (representing seven species: <italic><tp:taxon-name><tp:taxon-name-part taxon-name-part-type="genus" reg="Dinapsis">D.</tp:taxon-name-part><tp:taxon-name-part taxon-name-part-type="species" reg="bicolor">bicolor</tp:taxon-name-part></tp:taxon-name></italic>, <italic><tp:taxon-name><tp:taxon-name-part taxon-name-part-type="genus" reg="Dinapsis">D.</tp:taxon-name-part><tp:taxon-name-part taxon-name-part-type="species" reg="gamka">gamka</tp:taxon-name-part></tp:taxon-name></italic>, <italic><tp:taxon-name><tp:taxon-name-part taxon-name-part-type="genus" reg="Dinapsis">D.</tp:taxon-name-part><tp:taxon-name-part taxon-name-part-type="species" reg="igneus">igneus</tp:taxon-name-part></tp:taxon-name></italic>, <italic><tp:taxon-name><tp:taxon-name-part taxon-name-part-type="genus" reg="Dinapsis">D.</tp:taxon-name-part><tp:taxon-name-part taxon-name-part-type="species" reg="taita">taita</tp:taxon-name-part></tp:taxon-name></italic>, <italic><tp:taxon-name><tp:taxon-name-part taxon-name-part-type="genus" reg="Dinapsis">D.</tp:taxon-name-part><tp:taxon-name-part taxon-name-part-type="species" reg="tricolor">tricolor</tp:taxon-name-part></tp:taxon-name></italic>, <italic><tp:taxon-name><tp:taxon-name-part taxon-name-part-type="genus" reg="Dinapsis">D.</tp:taxon-name-part><tp:taxon-name-part taxon-name-part-type="species" reg="turneri">turneri</tp:taxon-name-part></tp:taxon-name></italic>, <italic><tp:taxon-name><tp:taxon-name-part taxon-name-part-type="genus" reg="Dinapsis">D.</tp:taxon-name-part><tp:taxon-name-part taxon-name-part-type="species" reg="zulu">zulu</tp:taxon-name-part></tp:taxon-name></italic>) DNA was successfully extracted from seven specimens represented by five species (Table <xref ref-type="table" rid="T1">1</xref>).</p><table-wrap id="T1" position="float" orientation="portrait"><label>Table 1.</label><caption><p>Details of barcode data for the seven <italic><tp:taxon-name><tp:taxon-name-part taxon-name-part-type="genus" reg="Dinapsis">Dinapsis</tp:taxon-name-part></tp:taxon-name></italic> specimens from which DNA was successfully extracted.</p></caption><table id="TID0E3ADI" rules="all"><tbody><tr><th rowspan="1" colspan="1"><italic><tp:taxon-name><tp:taxon-name-part taxon-name-part-type="genus" reg="Dinapsis">Dinapsis</tp:taxon-name-part></tp:taxon-name></italic> species</th><th rowspan="1" colspan="1">Type status</th><th rowspan="1" colspan="1">Country</th><th rowspan="1" colspan="1">Sample ID</th><th rowspan="1" colspan="1"><abbrev xmlns:xlink="http://www.w3.org/1999/xlink" xlink:title="Barcode of Life Data System" id="ABBRID0ETEAG" xlink:type="simple">BOLD</abbrev> sequence code</th><th rowspan="1" colspan="1">BIN URI</th></tr><tr><td rowspan="1" colspan="1">
                      <bold>
                        <italic>
                          <tp:taxon-name><tp:taxon-name-part taxon-name-part-type="genus" reg="Dinapsis">D.</tp:taxon-name-part><tp:taxon-name-part taxon-name-part-type="species" reg="bicolor">bicolor</tp:taxon-name-part></tp:taxon-name>
                        </italic>
                      </bold>
                    </td><td rowspan="1" colspan="1">Holotype ♀</td><td rowspan="1" colspan="1">South Africa</td><td rowspan="1" colspan="1">38754_A03_SAM-HYM-P088338</td><td rowspan="1" colspan="1">
                      <ext-link xmlns:xlink="http://www.w3.org/1999/xlink" xlink:type="simple" ext-link-type="uri" xlink:href="http://boldsystems.org/index.php/Public_BarcodeCluster?clusteruri=BOLD:FSA189521">FSA189521</ext-link>
                    </td><td rowspan="1" colspan="1">
                      <ext-link xmlns:xlink="http://www.w3.org/1999/xlink" xlink:type="simple" ext-link-type="uri" xlink:href="http://boldsystems.org/index.php/Public_BarcodeCluster?clusteruri=BOLD:AEH7061">BOLD:AEH7061</ext-link>
                    </td></tr><tr><td rowspan="1" colspan="1">
                      <bold>
                        <italic>
                          <tp:taxon-name><tp:taxon-name-part taxon-name-part-type="genus" reg="Dinapsis">D.</tp:taxon-name-part><tp:taxon-name-part taxon-name-part-type="species" reg="igneus">igneus</tp:taxon-name-part></tp:taxon-name>
                        </italic>
                      </bold>
                    </td><td rowspan="1" colspan="1">Holotype ♀</td><td rowspan="1" colspan="1">Mauritius</td><td rowspan="1" colspan="1">8754_A01_Din_ign_fem</td><td rowspan="1" colspan="1">
                      <ext-link xmlns:xlink="http://www.w3.org/1999/xlink" xlink:type="simple" ext-link-type="uri" xlink:href="http://boldsystems.org/index.php/Public_BarcodeCluster?clusteruri=BOLD:FSA189321">FSA189321</ext-link>
                    </td><td rowspan="1" colspan="1">None</td></tr><tr><td rowspan="1" colspan="1">
                      <bold>
                        <italic>
                          <tp:taxon-name><tp:taxon-name-part taxon-name-part-type="genus" reg="Dinapsis">D.</tp:taxon-name-part><tp:taxon-name-part taxon-name-part-type="species" reg="igneus">igneus</tp:taxon-name-part></tp:taxon-name>
                        </italic>
                      </bold>
                    </td><td rowspan="1" colspan="1">Paratype ♂</td><td rowspan="1" colspan="1">Mauritius</td><td rowspan="1" colspan="1">38754_A02_Din_ign_mal</td><td rowspan="1" colspan="1">
                      <ext-link xmlns:xlink="http://www.w3.org/1999/xlink" xlink:type="simple" ext-link-type="uri" xlink:href="http://boldsystems.org/index.php/Public_BarcodeCluster?clusteruri=BOLD:FSA189421">FSA189421</ext-link>
                    </td><td rowspan="1" colspan="1">None</td></tr><tr><td rowspan="1" colspan="1">
                      <bold>
                        <italic>
                          <tp:taxon-name><tp:taxon-name-part taxon-name-part-type="genus" reg="Dinapsis">D.</tp:taxon-name-part><tp:taxon-name-part taxon-name-part-type="species" reg="taita">taita</tp:taxon-name-part></tp:taxon-name>
                        </italic>
                      </bold>
                    </td><td rowspan="1" colspan="1">Paratype ♀</td><td rowspan="1" colspan="1">Burundi</td><td rowspan="1" colspan="1">08672-MEGSPBURH9</td><td rowspan="1" colspan="1">
                      <ext-link xmlns:xlink="http://www.w3.org/1999/xlink" xlink:type="simple" ext-link-type="uri" xlink:href="http://boldsystems.org/index.php/Public_BarcodeCluster?clusteruri=BOLD:KINS160911">KINS160911</ext-link>
                    </td><td rowspan="1" colspan="1"><ext-link xmlns:xlink="http://www.w3.org/1999/xlink" xlink:type="simple" ext-link-type="uri" xlink:href="http://boldsystems.org/index.php/Public_BarcodeCluster?clusteruri=BOLD:AAZ9109">BOLD:AAZ9109</ext-link>.</td></tr><tr><td rowspan="1" colspan="1">
                      <bold>
                        <italic>
                          <tp:taxon-name><tp:taxon-name-part taxon-name-part-type="genus" reg="Dinapsis">D.</tp:taxon-name-part><tp:taxon-name-part taxon-name-part-type="species" reg="tricolor">tricolor</tp:taxon-name-part></tp:taxon-name>
                        </italic>
                      </bold>
                    </td><td rowspan="1" colspan="1">Paratype ♀</td><td rowspan="1" colspan="1">Kenya</td><td rowspan="1" colspan="1">38754_A07_<named-content xmlns:xlink="http://www.w3.org/1999/xlink" content-type="dwc:institutional_code" xlink:title="National Museum of Kenya" xlink:href="http://grbio.org/institution/national-museum-kenya-0" xlink:type="simple">NMKE</named-content>_Din_tric</td><td rowspan="1" colspan="1">
                      <ext-link xmlns:xlink="http://www.w3.org/1999/xlink" xlink:type="simple" ext-link-type="uri" xlink:href="http://boldsystems.org/index.php/Public_BarcodeCluster?clusteruri=BOLD:FSA189921">FSA189921</ext-link>
                    </td><td rowspan="1" colspan="1">None</td></tr><tr><td rowspan="1" colspan="1">
                      <bold>
                        <italic>
                          <tp:taxon-name><tp:taxon-name-part taxon-name-part-type="genus" reg="Dinapsis">D.</tp:taxon-name-part><tp:taxon-name-part taxon-name-part-type="species" reg="tricolor">tricolor</tp:taxon-name-part></tp:taxon-name>
                        </italic>
                      </bold>
                    </td><td rowspan="1" colspan="1">Paratype ♀</td><td rowspan="1" colspan="1">South Africa</td><td rowspan="1" colspan="1">38754_A08_NMSA-HYM-000546</td><td rowspan="1" colspan="1">
                      <ext-link xmlns:xlink="http://www.w3.org/1999/xlink" xlink:type="simple" ext-link-type="uri" xlink:href="http://boldsystems.org/index.php/Public_BarcodeCluster?clusteruri=BOLD:FSA190021">FSA190021</ext-link>
                    </td><td rowspan="1" colspan="1">None</td></tr><tr><td rowspan="1" colspan="1">
                      <bold>
                        <italic>
                          <tp:taxon-name><tp:taxon-name-part taxon-name-part-type="genus" reg="Dinapsis">D.</tp:taxon-name-part><tp:taxon-name-part taxon-name-part-type="species" reg="zulu">zulu</tp:taxon-name-part></tp:taxon-name>
                        </italic>
                      </bold>
                    </td><td rowspan="1" colspan="1">Paratype ♀</td><td rowspan="1" colspan="1">South Africa</td><td rowspan="1" colspan="1">38754_A09_NMSA-HYM-000539</td><td rowspan="1" colspan="1">
                      <ext-link xmlns:xlink="http://www.w3.org/1999/xlink" xlink:type="simple" ext-link-type="uri" xlink:href="http://boldsystems.org/index.php/Public_BarcodeCluster?clusteruri=BOLD:FSA190121">FSA190121</ext-link>
                    </td><td rowspan="1" colspan="1">None</td></tr></tbody></table></table-wrap></tp:treatment-sec><tp:treatment-sec><!--Section generated to contain objects referenced in tp:taxon-treatment.--><fig id="F6" position="float" orientation="portrait"><object-id xmlns:xlink="http://www.w3.org/1999/xlink" content-type="doi" xlink:type="simple">10.3897/zookeys.1112.82307.figure6</object-id><object-id xmlns:xlink="http://www.w3.org/1999/xlink" content-type="arpha" xlink:type="simple">2187D882-70B0-563F-8A56-8C7B2FEBD90F</object-id><label>Figure 6.</label><caption><p><italic><tp:taxon-name><tp:taxon-name-part taxon-name-part-type="genus" reg="Dinapsis">Dinapsis</tp:taxon-name-part><tp:taxon-name-part taxon-name-part-type="species" reg="centralis">centralis</tp:taxon-name-part></tp:taxon-name></italic> non-type female, <abbrev xmlns:xlink="http://www.w3.org/1999/xlink" xlink:title="International Centre of Insect Physiology and Ecology, Nairobi" id="ABBRID0EK2AI" xlink:type="simple">ICIPE</abbrev> 49120 (<abbrev xmlns:xlink="http://www.w3.org/1999/xlink" xlink:title="International Centre of Insect Physiology and Ecology, Nairobi" id="ABBRID0EO2AI" xlink:type="simple">ICIPE</abbrev>) <bold>A</bold> habitus, dorsal view <bold>B</bold> habitus, lateral view <bold>C</bold> hind leg, lateral view <bold>D</bold> spatulate tibial setae, lateral view <bold>E</bold> propodeum, dorsal view <bold>F</bold> forewing.</p></caption><graphic xmlns:xlink="http://www.w3.org/1999/xlink" xlink:href="zookeys-1112-027_article-82307__-g006.jpg" position="float" orientation="portrait" xlink:type="simple" id="oo_714022.jpg"><uri content-type="original_file" xlink:type="simple">https://binary.pensoft.net/fig/714022</uri></graphic></fig><fig id="F25" position="float" orientation="portrait"><object-id xmlns:xlink="http://www.w3.org/1999/xlink" content-type="doi" xlink:type="simple">10.3897/zookeys.1112.82307.figure25</object-id><object-id xmlns:xlink="http://www.w3.org/1999/xlink" content-type="arpha" xlink:type="simple">A8269875-9EF2-5F0F-A476-B475512A5A55</object-id><label>Figure 25.</label><caption><p><italic><tp:taxon-name><tp:taxon-name-part taxon-name-part-type="genus" reg="Dinapsis">Dinapsis</tp:taxon-name-part><tp:taxon-name-part taxon-name-part-type="species" reg="taita">taita</tp:taxon-name-part></tp:taxon-name></italic> van Noort &amp; Shaw, sp. nov. holotype female <abbrev xmlns:xlink="http://www.w3.org/1999/xlink" xlink:title="International Centre of Insect Physiology and Ecology, Nairobi" id="ABBRID0EC4DI" xlink:type="simple">ICIPE</abbrev> 49131 (<named-content xmlns:xlink="http://www.w3.org/1999/xlink" content-type="dwc:institutional_code" xlink:title="National Museum of Kenya" xlink:href="http://grbio.org/institution/national-museum-kenya-0" xlink:type="simple">NMKE</named-content>) <bold>A</bold> head, dorsal view <bold>B</bold> head, dorsoposterior view <bold>C</bold> head, anterior view <bold>D</bold> mesoscutellum, propodeum, dorsal view <bold>E</bold> terminal ovipositor valves, lateral view <bold>F</bold> forewing, dorsal view <bold>G</bold> forewing, dorsal view (wing is strongly curved, necessitating two images to depict cell shape. Scale bars: 200 µm (<bold>A–D</bold>); 100 µm (<bold>E</bold>); 500 µm (<bold>F, G</bold>).</p></caption><graphic xmlns:xlink="http://www.w3.org/1999/xlink" xlink:href="zookeys-1112-027_article-82307__-g025.jpg" position="float" orientation="portrait" xlink:type="simple" id="oo_714041.jpg"><uri content-type="original_file" xlink:type="simple">https://binary.pensoft.net/fig/714041</uri></graphic></fig><fig id="F43" position="float" orientation="portrait"><object-id xmlns:xlink="http://www.w3.org/1999/xlink" content-type="doi" xlink:type="simple">10.3897/zookeys.1112.82307.figure43</object-id><object-id xmlns:xlink="http://www.w3.org/1999/xlink" content-type="arpha" xlink:type="simple">045CD366-6140-5542-9AAA-94DEF2D5FDDA</object-id><label>Figure 43.</label><caption><p>Distribution maps of <italic><tp:taxon-name><tp:taxon-name-part taxon-name-part-type="genus" reg="Dinapsis">Dinapsis</tp:taxon-name-part></tp:taxon-name></italic> species <bold>A</bold> country occurrences for the genus <italic><tp:taxon-name><tp:taxon-name-part taxon-name-part-type="genus" reg="Dinapsis">Dinapsis</tp:taxon-name-part></tp:taxon-name></italic><bold>B</bold> specimen point data of described <italic><tp:taxon-name><tp:taxon-name-part taxon-name-part-type="genus" reg="Dinapsis">Dinapsis</tp:taxon-name-part></tp:taxon-name></italic> species plotted on a topographical relief map <bold>C</bold><italic><tp:taxon-name><tp:taxon-name-part taxon-name-part-type="genus" reg="Dinapsis">Dinapsis</tp:taxon-name-part></tp:taxon-name></italic> species occurring in Madagascar and Mauritius, excluding the <italic><tp:taxon-name><tp:taxon-name-part taxon-name-part-type="genus" reg="Dinapsis">D.</tp:taxon-name-part><tp:taxon-name-part taxon-name-part-type="species" reg="hirtipes">hirtipes</tp:taxon-name-part></tp:taxon-name></italic> species-group (specimen point data plotted on a topographical relief map) <bold>D</bold> Madagascan records of <italic><tp:taxon-name><tp:taxon-name-part taxon-name-part-type="genus" reg="Dinapsis">Dinapsis</tp:taxon-name-part></tp:taxon-name></italic> species in the <italic><tp:taxon-name><tp:taxon-name-part taxon-name-part-type="genus" reg="Dinapsis">D.</tp:taxon-name-part><tp:taxon-name-part taxon-name-part-type="species" reg="hirtipes">hirtipes</tp:taxon-name-part></tp:taxon-name></italic> species group (specimen point data plotted on a topographical relief map).</p></caption><graphic xmlns:xlink="http://www.w3.org/1999/xlink" xlink:href="zookeys-1112-027_article-82307__-g043.jpg" position="float" orientation="portrait" xlink:type="simple" id="oo_714059.jpg"><uri content-type="original_file" xlink:type="simple">https://binary.pensoft.net/fig/714059</uri></graphic></fig><fig id="F44" position="float" orientation="portrait"><object-id xmlns:xlink="http://www.w3.org/1999/xlink" content-type="doi" xlink:type="simple">10.3897/zookeys.1112.82307.figure44</object-id><object-id xmlns:xlink="http://www.w3.org/1999/xlink" content-type="arpha" xlink:type="simple">D554275F-122B-5EB4-A45C-1FE3735E74AB</object-id><label>Figure 44.</label><caption><p>Distribution map of <italic><tp:taxon-name><tp:taxon-name-part taxon-name-part-type="genus" reg="Dinapsis">Dinapsis</tp:taxon-name-part></tp:taxon-name></italic> species occurring on the African mainland (specimen point data plotted on a topographical relief map).</p></caption><graphic xmlns:xlink="http://www.w3.org/1999/xlink" xlink:href="zookeys-1112-027_article-82307__-g044.jpg" position="float" orientation="portrait" xlink:type="simple" id="oo_714060.jpg"><uri content-type="original_file" xlink:type="simple">https://binary.pensoft.net/fig/714060</uri></graphic></fig></tp:treatment-sec><ref-list><ref id="B69"><mixed-citation xmlns:xlink="http://www.w3.org/1999/xlink" xlink:type="simple"><person-group><name name-style="western"><surname>Waterston</surname><given-names>J</given-names></name></person-group> (<year>1922</year>) <article-title>A new family of <tp:taxon-name><tp:taxon-name-part taxon-name-part-type="order">Hymenoptera</tp:taxon-name-part></tp:taxon-name> from South Africa.</article-title><source>Annals &amp; Magazine of Natural History</source><volume>10</volume>(<issue>9</issue>): <fpage>418</fpage>–<lpage>420</lpage>. <ext-link xlink:type="simple" ext-link-type="doi" xlink:href="10.1080/00222932208632792">https://doi.org/10.1080/00222932208632792</ext-link></mixed-citation></ref><ref id="B23"><mixed-citation xmlns:xlink="http://www.w3.org/1999/xlink" xlink:type="simple"><person-group><name name-style="western"><surname>Hedqvist</surname><given-names>KV</given-names></name></person-group> (<year>1967</year>) <article-title>Notes on <tp:taxon-name><tp:taxon-name-part taxon-name-part-type="family">Megalyridae</tp:taxon-name-part></tp:taxon-name> [Hym. <tp:taxon-name><tp:taxon-name-part taxon-name-part-type="superfamily">Ichneumonoidea</tp:taxon-name-part></tp:taxon-name>] and description of new species from Madagascar.</article-title><source>Annales de la Société Entomologique de France</source><volume>3</volume>: <fpage>239</fpage>–<lpage>246</lpage>.</mixed-citation></ref><ref id="B57"><mixed-citation xmlns:xlink="http://www.w3.org/1999/xlink" xlink:type="simple"><person-group><name name-style="western"><surname>Shaw</surname><given-names>SR</given-names></name></person-group> (<year>1990b</year>) <article-title>Phylogeny and biogeography of the parasitoid wasp family <tp:taxon-name><tp:taxon-name-part taxon-name-part-type="family">Megalyridae</tp:taxon-name-part></tp:taxon-name> (<tp:taxon-name><tp:taxon-name-part taxon-name-part-type="order">Hymenoptera</tp:taxon-name-part></tp:taxon-name>).</article-title><source>Journal of Biogeography</source><volume>17</volume>(<issue>6</issue>): <fpage>569</fpage>–<lpage>581</lpage>. <ext-link xlink:type="simple" ext-link-type="doi" xlink:href="10.2307/2845141">https://doi.org/10.2307/2845141</ext-link></mixed-citation></ref><ref id="B63"><mixed-citation xmlns:xlink="http://www.w3.org/1999/xlink" xlink:type="simple"><person-group><name name-style="western"><surname>van Noort</surname><given-names>S</given-names></name></person-group> (<year>2022</year>) Waspweb. <ext-link xlink:type="simple" ext-link-type="uri" xlink:href="https://www.waspweb.org">https://www.waspweb.org</ext-link> [Accessed 2022/01/16]</mixed-citation></ref><ref id="B60"><mixed-citation xmlns:xlink="http://www.w3.org/1999/xlink" xlink:type="simple"><person-group><name name-style="western"><surname>Shaw</surname><given-names>SR</given-names></name><name name-style="western"><surname>van Noort</surname><given-names>S</given-names></name></person-group> (<year>2009</year>) <article-title>A new <italic><tp:taxon-name><tp:taxon-name-part taxon-name-part-type="genus">Dinapsis</tp:taxon-name-part></tp:taxon-name></italic> species from the Central African Republic (<tp:taxon-name><tp:taxon-name-part taxon-name-part-type="order">Hymenoptera</tp:taxon-name-part></tp:taxon-name>: <tp:taxon-name><tp:taxon-name-part taxon-name-part-type="family">Megalyridae</tp:taxon-name-part></tp:taxon-name>: <tp:taxon-name><tp:taxon-name-part taxon-name-part-type="tribe">Dinapsini</tp:taxon-name-part></tp:taxon-name>).</article-title><source>Zootaxa</source><volume>2118</volume>(<issue>1</issue>): <fpage>30</fpage>–<lpage>36</lpage>. <ext-link xlink:type="simple" ext-link-type="doi" xlink:href="10.11646/zootaxa.2118.1.2">https://doi.org/10.11646/zootaxa.2118.1.2</ext-link></mixed-citation></ref><ref id="B33"><mixed-citation xmlns:xlink="http://www.w3.org/1999/xlink" xlink:type="simple"><person-group><name name-style="western"><surname>Madl</surname><given-names>M</given-names></name></person-group> (<year>2010</year>) <article-title>A catalogue of the <tp:taxon-name><tp:taxon-name-part taxon-name-part-type="family">Megalyridae</tp:taxon-name-part></tp:taxon-name> (<tp:taxon-name><tp:taxon-name-part taxon-name-part-type="superfamily">Megalyroidea</tp:taxon-name-part></tp:taxon-name>), <tp:taxon-name><tp:taxon-name-part taxon-name-part-type="family">Stephanidae</tp:taxon-name-part></tp:taxon-name> (<tp:taxon-name><tp:taxon-name-part taxon-name-part-type="superfamily">Stephanoidea</tp:taxon-name-part></tp:taxon-name>) and <tp:taxon-name><tp:taxon-name-part taxon-name-part-type="family">Trigonalidae</tp:taxon-name-part></tp:taxon-name> (<tp:taxon-name><tp:taxon-name-part taxon-name-part-type="superfamily">Trigonaloidea</tp:taxon-name-part></tp:taxon-name>) of the Malagasy Subregion (<tp:taxon-name><tp:taxon-name-part taxon-name-part-type="order">Hymenoptera</tp:taxon-name-part></tp:taxon-name>). Entomofauna.</article-title><source>Zeitschrift für Entomologie</source><volume>31</volume>: <fpage>365</fpage>–<lpage>372</lpage>.</mixed-citation></ref><ref id="B39"><mixed-citation xmlns:xlink="http://www.w3.org/1999/xlink" xlink:type="simple"><person-group><name name-style="western"><surname>Mita</surname><given-names>T</given-names></name><name name-style="western"><surname>Shaw</surname><given-names>SR</given-names></name></person-group> (<year>2020</year>) <article-title>A taxonomic study of <italic><tp:taxon-name><tp:taxon-name-part taxon-name-part-type="genus">Dinapsis</tp:taxon-name-part></tp:taxon-name></italic> Waterson, 1922 from Madagascar (<tp:taxon-name><tp:taxon-name-part taxon-name-part-type="order">Hymenoptera</tp:taxon-name-part></tp:taxon-name>: <tp:taxon-name><tp:taxon-name-part taxon-name-part-type="family">Megalyridae</tp:taxon-name-part></tp:taxon-name>, <tp:taxon-name><tp:taxon-name-part taxon-name-part-type="tribe">Dinapsini</tp:taxon-name-part></tp:taxon-name>): crested wasps of the <italic><tp:taxon-name><tp:taxon-name-part taxon-name-part-type="genus"/><tp:taxon-name-part taxon-name-part-type="species">hirtipes</tp:taxon-name-part></tp:taxon-name></italic> species-group.</article-title><source>Zootaxa</source><volume>4858</volume>(<issue>1</issue>): <fpage>71</fpage>–<lpage>84</lpage>. <ext-link xlink:type="simple" ext-link-type="doi" xlink:href="10.11646/zootaxa.4858.1.4">https://doi.org/10.11646/zootaxa.4858.1.4</ext-link></mixed-citation></ref></ref-list></tp:taxon-treatment>
