# Supplementary material for: ﻿Revision of the endemic African genus Dinapsis (Dinapsini, Megalyridae, Hymenoptera) with description of seven new species
Source: Zookeys. 2022 Jul 12;1112:27–122. doi: 10.3897/zookeys.1112.82307 (PMC9848780; doi:10.3897/zookeys.1112.82307)
Supplement: XML Treatment for Dinapsis albicoxa [file zookeys.1112.82307-treatment3.xml]

<!DOCTYPE tp:taxon-treatment
  PUBLIC "-//TaxonX//DTD Taxonomic Treatment Publishing DTD v0 20100105//EN" "tax-treatment-NSO.dtd">
<tp:taxon-treatment xmlns:tp="http://www.plazi.org/taxpub"><tp:treatment-meta><kwd-group><label>Taxon classification</label><kwd>
                <named-content content-type="kingdom">Animalia</named-content>
              </kwd><kwd>
                <named-content content-type="order">Hymenoptera</named-content>
              </kwd><kwd>
                <named-content content-type="family">Megalyridae</named-content>
              </kwd></kwd-group><mixed-citation publication-type="journal"><person-group><name><surname>van Noort</surname><given-names>Simon</given-names></name><name><surname>Shaw</surname><given-names>Scott Richard</given-names></name><name><surname>Copeland</surname><given-names>Robert S.</given-names></name></person-group><article-title>﻿Revision of the endemic African genus <italic><tp:taxon-name><tp:taxon-name-part taxon-name-part-type="genus" reg="Dinapsis">Dinapsis</tp:taxon-name-part></tp:taxon-name></italic> (<tp:taxon-name><tp:taxon-name-part taxon-name-part-type="tribe">Dinapsini</tp:taxon-name-part></tp:taxon-name>, <tp:taxon-name><tp:taxon-name-part taxon-name-part-type="family">Megalyridae</tp:taxon-name-part></tp:taxon-name>, <tp:taxon-name><tp:taxon-name-part taxon-name-part-type="order">Hymenoptera</tp:taxon-name-part></tp:taxon-name>) with description of seven new species</article-title><source>Zookeys</source><day>12</day><month>07</month><year>2022</year><volume>1112</volume><fpage>27</fpage><lpage>122</lpage><pub-id pub-id-type="doi">10.3897/zookeys.1112.82307</pub-id></mixed-citation></tp:treatment-meta><tp:nomenclature><label>﻿</label><tp:taxon-name>
              <object-id xmlns:xlink="http://www.w3.org/1999/xlink" content-type="arpha" xlink:type="simple">DD368064-1952-5036-B8B6-8F08328BF7E6</object-id>
              <tp:taxon-name-part taxon-name-part-type="genus" reg="Dinapsis">Dinapsis</tp:taxon-name-part>
              <tp:taxon-name-part taxon-name-part-type="species" reg="albicoxa">albicoxa</tp:taxon-name-part>
            </tp:taxon-name><tp:taxon-authority>Hedqvist 1967</tp:taxon-authority><xref ref-type="fig" rid="F1">Figs 1</xref><xref ref-type="fig" rid="F3">, 3</xref></tp:nomenclature><tp:treatment-sec sec-type="material" id="SECID0EPBAI"><title>Material examined.</title><p><bold><italic>Holotype</italic></bold>. Madagascar • ♀; Mandraka; Feb. 1944; A. Seyrig; <named-content xmlns:xlink="http://www.w3.org/1999/xlink" content-type="dwc:institutional_code" xlink:title="Muséum National d’Historie naturelle, Paris" xlink:href="http://grbio.org/institution/museum-national-dhistoire-naturelle-2" xlink:type="simple">MNHN</named-content>. Note: at some point this specimen was broken and incorrectly repaired with the head glued on backwards (the face is glued to the mesosoma) (see Fig. <xref ref-type="fig" rid="F3">3A</xref>).</p><fig id="F3" position="float" orientation="portrait"><object-id xmlns:xlink="http://www.w3.org/1999/xlink" content-type="doi" xlink:type="simple">10.3897/zookeys.1112.82307.figure3</object-id><object-id xmlns:xlink="http://www.w3.org/1999/xlink" content-type="arpha" xlink:type="simple">8527DD61-4233-56A0-9B2C-2212303E991C</object-id><label>Figure 3.</label><caption><p><italic><tp:taxon-name><tp:taxon-name-part taxon-name-part-type="genus" reg="Dinapsis">Dinapsis</tp:taxon-name-part><tp:taxon-name-part taxon-name-part-type="species" reg="albicoxa">albicoxa</tp:taxon-name-part></tp:taxon-name></italic> holotype female (<named-content xmlns:xlink="http://www.w3.org/1999/xlink" content-type="dwc:institutional_code" xlink:title="Muséum National d’Historie naturelle, Paris" xlink:href="http://grbio.org/institution/museum-national-dhistoire-naturelle-2" xlink:type="simple">MNHN</named-content>). Note: at some point this specimen was broken and repaired incorrectly, with the face glued to the mesosoma <bold>A</bold> habitus, dorsal view <bold>B</bold> habitus, lateral view <bold>C</bold> head (lateral view), mesosoma, dorsal view <bold>D</bold> head, dorsal view, mesosoma lateral view <bold>E</bold> head, posterior view <bold>F</bold> wings. Scale bars: 1000 µm (<bold>A, D, F</bold>); 2000 µm (<bold>B</bold>); 500 µm (<bold>C, E</bold>).</p></caption><graphic xmlns:xlink="http://www.w3.org/1999/xlink" xlink:href="zookeys-1112-027_article-82307__-g003.jpg" position="float" orientation="portrait" xlink:type="simple" id="oo_714019.jpg"><uri content-type="original_file" xlink:type="simple">https://binary.pensoft.net/fig/714019</uri></graphic></fig></tp:treatment-sec><tp:treatment-sec sec-type="material" id="SECID0EQDAI"><title>Additional non-type specimens examined.</title><p>Madagascar • 1 ♀; Fianarantsoa Province, 7 km W Ranomafana,<named-content xmlns:xlink="http://www.w3.org/1999/xlink" content-type="dwc:verbatimCoordinates" xlink:type="simple"><named-content content-type="geo-json" specific-use="{&#34;type&#34;:&#34;Point&#34;,&#34;coordinates&#34;:[47.383935,-21.263064]}" id="NCID0EZDAI" xlink:type="simple">-21.263064°, 47.383935°</named-content></named-content>; 1100 m a.s.ls; 22–31 October 1988; W.E. Steiner leg.; Malaise trap in small clearing; montane rain forest; <named-content xmlns:xlink="http://www.w3.org/1999/xlink" content-type="dwc:institutional_code" xlink:title="Smithsonian Institution, US National Museum of Natural History" xlink:href="http://grbio.org/institution/smithsonian-institution-national-museum-natural-history-0" xlink:type="simple">USNM</named-content> • 1 ♀, Ivondro; <named-content xmlns:xlink="http://www.w3.org/1999/xlink" content-type="dwc:verbatimCoordinates" xlink:type="simple"><named-content content-type="geo-json" specific-use="{&#34;type&#34;:&#34;Point&#34;,&#34;coordinates&#34;:[49.366374,-18.238933]}" id="NCID0EFEAI" xlink:type="simple">-18.238933, 49.366374</named-content></named-content>; Dec. 1938; A. Seyrig leg.; <named-content xmlns:xlink="http://www.w3.org/1999/xlink" content-type="dwc:institutional_code" xlink:title="Muséum National d’Historie naturelle, Paris" xlink:href="http://grbio.org/institution/museum-national-dhistoire-naturelle-2" xlink:type="simple">MNHN</named-content> • 1 ♀ Ranomafana National Park; 10 Oct. 2014; <named-content xmlns:xlink="http://www.w3.org/1999/xlink" content-type="dwc:verbatimCoordinates" xlink:type="simple"><named-content content-type="geo-json" specific-use="{&#34;type&#34;:&#34;Point&#34;,&#34;coordinates&#34;:[47.394583,-21.238467]}" id="NCID0EREAI" xlink:type="simple">21°14'18.48"S, 47°23'40.50"E</named-content></named-content>; 1138 m a.s.l.; Map Datum: WGS 84; photo only; photographed by Steve Marshall (Fig. <xref ref-type="fig" rid="F1">1</xref>).</p></tp:treatment-sec><tp:treatment-sec sec-type="distribution" id="SECID0E1EAI"><title>Distribution.</title><p>(Fig. <xref ref-type="fig" rid="F43">43</xref>) Madagascar.</p></tp:treatment-sec><tp:treatment-sec sec-type="comments" id="SECID0EEFAI"><title>Comments.</title><p><italic><tp:taxon-name><tp:taxon-name-part taxon-name-part-type="genus" reg="Dinapsis">Dinapsis</tp:taxon-name-part><tp:taxon-name-part taxon-name-part-type="species" reg="albicoxa">albicoxa</tp:taxon-name-part></tp:taxon-name></italic> is currently only known from a few localities in southeast Madagascar. The holotype locality (Mandraka) is situated east of Manjakandriana (Antananarivo Province) There is a tiny settlement (-18.905361, 47.920253) 10 km east of Manjakandriana near the Mandraka Catholic church. The Mandraka River runs through this region and there is a Mandraka waterfall in the area. Seyrig may have been referring to the river/waterfall area rather than the precise settlement. Ivondro is located in the Atsimo-Atsinanana region.</p><p><italic><tp:taxon-name><tp:taxon-name-part taxon-name-part-type="genus" reg="Dinapsis">Dinapsis</tp:taxon-name-part><tp:taxon-name-part taxon-name-part-type="species" reg="albicoxa">albicoxa</tp:taxon-name-part></tp:taxon-name></italic> is a distinctive species that is named for its white hind coxa (Fig. <xref ref-type="fig" rid="F1">1</xref>). The hind coxa is entirely white in the holotype, as well as the specimen examined from Fianarantsoa; however, the specimen from Ivondro has some brown colour basally and is not entirely white. To avoid confusion with any other <italic><tp:taxon-name><tp:taxon-name-part taxon-name-part-type="genus" reg="Dinapsis">Dinapsis</tp:taxon-name-part></tp:taxon-name></italic> species that may have white colour on the hind coxa apically, it is important to examine the characteristics of the mesoscutum laterally. Specimens of <italic><tp:taxon-name><tp:taxon-name-part taxon-name-part-type="genus" reg="Dinapsis">D.</tp:taxon-name-part><tp:taxon-name-part taxon-name-part-type="species" reg="albicoxa">albicoxa</tp:taxon-name-part></tp:taxon-name></italic> have the mesoscutum with a strongly projecting lobe-like carina situated posterolaterally (Fig. <xref ref-type="fig" rid="F3">3C</xref>) and darkly banded wings (Fig. <xref ref-type="fig" rid="F3">3F</xref>). It should be noted that while the entirely white hind coxa is a useful diagnostic feature for <italic><tp:taxon-name><tp:taxon-name-part taxon-name-part-type="genus" reg="Dinapsis">D.</tp:taxon-name-part><tp:taxon-name-part taxon-name-part-type="species" reg="albicoxa">albicoxa</tp:taxon-name-part></tp:taxon-name></italic>, there are several unrelated, undescribed species in the <italic><tp:taxon-name><tp:taxon-name-part taxon-name-part-type="genus" reg="Dinapsis"/><tp:taxon-name-part taxon-name-part-type="species" reg="oculohirta">oculohirta</tp:taxon-name-part></tp:taxon-name></italic> species group that also have the hind coxa mostly white.</p></tp:treatment-sec><tp:treatment-sec><!--Section generated to contain objects referenced in tp:taxon-treatment.--><fig id="F1" position="float" orientation="portrait"><object-id xmlns:xlink="http://www.w3.org/1999/xlink" content-type="doi" xlink:type="simple">10.3897/zookeys.1112.82307.figure1</object-id><object-id xmlns:xlink="http://www.w3.org/1999/xlink" content-type="arpha" xlink:type="simple">E7F58E1E-6101-5203-92A3-4D59218E1559</object-id><label>Figure 1.</label><caption><p><italic><tp:taxon-name><tp:taxon-name-part taxon-name-part-type="genus" reg="Dinapsis">Dinapsis</tp:taxon-name-part><tp:taxon-name-part taxon-name-part-type="species" reg="albicoxa">albicoxa</tp:taxon-name-part></tp:taxon-name></italic> female (Ranomafana National Park, 21˚14'18.48"S, 47˚23'40.50"E, alt. 1138 m, Madagascar). Photograph copyright Steve Marshall (used with permission).</p></caption><graphic xmlns:xlink="http://www.w3.org/1999/xlink" xlink:href="zookeys-1112-027_article-82307__-g001.jpg" position="float" orientation="portrait" xlink:type="simple" id="oo_714017.jpg"><uri content-type="original_file" xlink:type="simple">https://binary.pensoft.net/fig/714017</uri></graphic></fig><fig id="F43" position="float" orientation="portrait"><object-id xmlns:xlink="http://www.w3.org/1999/xlink" content-type="doi" xlink:type="simple">10.3897/zookeys.1112.82307.figure43</object-id><object-id xmlns:xlink="http://www.w3.org/1999/xlink" content-type="arpha" xlink:type="simple">045CD366-6140-5542-9AAA-94DEF2D5FDDA</object-id><label>Figure 43.</label><caption><p>Distribution maps of <italic><tp:taxon-name><tp:taxon-name-part taxon-name-part-type="genus" reg="Dinapsis">Dinapsis</tp:taxon-name-part></tp:taxon-name></italic> species <bold>A</bold> country occurrences for the genus <italic><tp:taxon-name><tp:taxon-name-part taxon-name-part-type="genus" reg="Dinapsis">Dinapsis</tp:taxon-name-part></tp:taxon-name></italic><bold>B</bold> specimen point data of described <italic><tp:taxon-name><tp:taxon-name-part taxon-name-part-type="genus" reg="Dinapsis">Dinapsis</tp:taxon-name-part></tp:taxon-name></italic> species plotted on a topographical relief map <bold>C</bold><italic><tp:taxon-name><tp:taxon-name-part taxon-name-part-type="genus" reg="Dinapsis">Dinapsis</tp:taxon-name-part></tp:taxon-name></italic> species occurring in Madagascar and Mauritius, excluding the <italic><tp:taxon-name><tp:taxon-name-part taxon-name-part-type="genus" reg="Dinapsis">D.</tp:taxon-name-part><tp:taxon-name-part taxon-name-part-type="species" reg="hirtipes">hirtipes</tp:taxon-name-part></tp:taxon-name></italic> species-group (specimen point data plotted on a topographical relief map) <bold>D</bold> Madagascan records of <italic><tp:taxon-name><tp:taxon-name-part taxon-name-part-type="genus" reg="Dinapsis">Dinapsis</tp:taxon-name-part></tp:taxon-name></italic> species in the <italic><tp:taxon-name><tp:taxon-name-part taxon-name-part-type="genus" reg="Dinapsis">D.</tp:taxon-name-part><tp:taxon-name-part taxon-name-part-type="species" reg="hirtipes">hirtipes</tp:taxon-name-part></tp:taxon-name></italic> species group (specimen point data plotted on a topographical relief map).</p></caption><graphic xmlns:xlink="http://www.w3.org/1999/xlink" xlink:href="zookeys-1112-027_article-82307__-g043.jpg" position="float" orientation="portrait" xlink:type="simple" id="oo_714059.jpg"><uri content-type="original_file" xlink:type="simple">https://binary.pensoft.net/fig/714059</uri></graphic></fig></tp:treatment-sec></tp:taxon-treatment>
