# Supplementary material for: ﻿Revision of the endemic African genus Dinapsis (Dinapsini, Megalyridae, Hymenoptera) with description of seven new species
Source: Zookeys. 2022 Jul 12;1112:27–122. doi: 10.3897/zookeys.1112.82307 (PMC9848780; doi:10.3897/zookeys.1112.82307)
Supplement: XML Treatment for Dinapsis centralis [file zookeys.1112.82307-treatment5.xml]

<!DOCTYPE tp:taxon-treatment
  PUBLIC "-//TaxonX//DTD Taxonomic Treatment Publishing DTD v0 20100105//EN" "tax-treatment-NSO.dtd">
<tp:taxon-treatment xmlns:tp="http://www.plazi.org/taxpub"><tp:treatment-meta><kwd-group><label>Taxon classification</label><kwd>
                <named-content content-type="kingdom">Animalia</named-content>
              </kwd><kwd>
                <named-content content-type="order">Hymenoptera</named-content>
              </kwd><kwd>
                <named-content content-type="family">Megalyridae</named-content>
              </kwd></kwd-group><mixed-citation publication-type="journal"><person-group><name><surname>van Noort</surname><given-names>Simon</given-names></name><name><surname>Shaw</surname><given-names>Scott Richard</given-names></name><name><surname>Copeland</surname><given-names>Robert S.</given-names></name></person-group><article-title>﻿Revision of the endemic African genus <italic><tp:taxon-name><tp:taxon-name-part taxon-name-part-type="genus" reg="Dinapsis">Dinapsis</tp:taxon-name-part></tp:taxon-name></italic> (<tp:taxon-name><tp:taxon-name-part taxon-name-part-type="tribe">Dinapsini</tp:taxon-name-part></tp:taxon-name>, <tp:taxon-name><tp:taxon-name-part taxon-name-part-type="family">Megalyridae</tp:taxon-name-part></tp:taxon-name>, <tp:taxon-name><tp:taxon-name-part taxon-name-part-type="order">Hymenoptera</tp:taxon-name-part></tp:taxon-name>) with description of seven new species</article-title><source>Zookeys</source><day>12</day><month>07</month><year>2022</year><volume>1112</volume><fpage>27</fpage><lpage>122</lpage><pub-id pub-id-type="doi">10.3897/zookeys.1112.82307</pub-id></mixed-citation></tp:treatment-meta><tp:nomenclature><label>﻿</label><tp:taxon-name>
              <object-id xmlns:xlink="http://www.w3.org/1999/xlink" content-type="arpha" xlink:type="simple">02DC4DF0-0D6F-5B14-9174-1BA80B466DA8</object-id>
              <tp:taxon-name-part taxon-name-part-type="genus" reg="Dinapsis">Dinapsis</tp:taxon-name-part>
              <tp:taxon-name-part taxon-name-part-type="species" reg="centralis">centralis</tp:taxon-name-part>
            </tp:taxon-name><tp:taxon-authority>Shaw &amp; van Noort, 2009</tp:taxon-authority><xref ref-type="fig" rid="F6">Figs 6</xref><xref ref-type="fig" rid="F7">, 7</xref></tp:nomenclature><tp:treatment-sec sec-type="material" id="SECID0ENVAI"><title>Material examined.</title><p><bold><italic>Holotype</italic></bold>. Central African Republic • 1 ♀; Prefecture Sangha-Mbaéré, Parc National de Dzanga-Ndoki, 38.6 km. 173˚ S. Lidjombo; <named-content xmlns:xlink="http://www.w3.org/1999/xlink" content-type="dwc:verbatimCoordinates" xlink:type="simple"><named-content content-type="geo-json" specific-use="{&#34;type&#34;:&#34;Point&#34;,&#34;coordinates&#34;:[16.053333,2.360000]}" id="NCID0E2VAI" xlink:type="simple">2°21.60'N, 16°03.20'E</named-content></named-content>; 350 m a.s.l.; 22 May 2001; lowland rain forest; S. van Noort leg.; sweeping; CAR01-S230; SAM-HYM-P0024654; <named-content xmlns:xlink="http://www.w3.org/1999/xlink" content-type="dwc:institutional_code" xlink:title="Iziko South African Museum" xlink:href="http://grbio.org/institution/iziko-museums-cape-town" xlink:type="simple">SAMC</named-content> (lost in return postal shipment from USA to <named-content xmlns:xlink="http://www.w3.org/1999/xlink" content-type="dwc:institutional_code" xlink:title="Iziko South African Museum" xlink:href="http://grbio.org/institution/iziko-museums-cape-town" xlink:type="simple">SAMC</named-content>).</p></tp:treatment-sec><tp:treatment-sec sec-type="material" id="SECID0EIWAI"><title>Other material examined.</title><p>Cameroon • 1 ♀; S.W. Province, Korup [<named-content xmlns:xlink="http://www.w3.org/1999/xlink" content-type="dwc:verbatimCoordinates" xlink:type="simple"><named-content content-type="geo-json" specific-use="{&#34;type&#34;:&#34;Point&#34;,&#34;coordinates&#34;:[8.893400,5.201400]}" id="NCID0ERWAI" xlink:type="simple">5.2014°N, 8.8934°E</named-content></named-content>], Big Rock Camp; 27 Dec. 1980–10 Jan. 1981; D. Jackson leg.; BMNH(E) 2007-19; <named-content xmlns:xlink="http://www.w3.org/1999/xlink" content-type="dwc:institutional_code" xlink:title="The Natural History Museum, London" xlink:href="http://grbio.org/institution/natural-history-museum-london" xlink:type="simple">NHMUK</named-content>. Kenya • 1 ♀; Coast Province, Mrima Hill Forest; <named-content xmlns:xlink="http://www.w3.org/1999/xlink" content-type="dwc:verbatimCoordinates" xlink:type="simple"><named-content content-type="geo-json" specific-use="{&#34;type&#34;:&#34;Point&#34;,&#34;coordinates&#34;:[39.258450,-4.485760]}" id="NCID0E4WAI" xlink:type="simple">4.48576°S, 39.25845°E</named-content></named-content>; 212 m a.s.l.; 17–30 Oct. 2011; R. Copeland; Malaise trap; edge of indigenous forest; <abbrev xmlns:xlink="http://www.w3.org/1999/xlink" xlink:title="International Centre of Insect Physiology and Ecology, Nairobi" id="ABBRID0ECXAI" xlink:type="simple">ICIPE</abbrev> 49120; <abbrev xmlns:xlink="http://www.w3.org/1999/xlink" xlink:title="International Centre of Insect Physiology and Ecology, Nairobi" id="ABBRID0EGXAI" xlink:type="simple">ICIPE</abbrev>. UGANDA • 1 ♀; District Masindi, Budongo Forest n. Sonso; <named-content xmlns:xlink="http://www.w3.org/1999/xlink" content-type="dwc:verbatimCoordinates" xlink:type="simple"><named-content content-type="geo-json" specific-use="{&#34;type&#34;:&#34;Point&#34;,&#34;coordinates&#34;:[31.583333,1.750000]}" id="NCID0ENXAI" xlink:type="simple">1°45'N, 31°35'E</named-content></named-content>; 11–20 Jul. 1995; Th. Wagner leg.; fogging <italic><tp:taxon-name><tp:taxon-name-part taxon-name-part-type="genus" reg="Teclea">Teclea</tp:taxon-name-part><tp:taxon-name-part taxon-name-part-type="species" reg="nobilis">nobilis</tp:taxon-name-part></tp:taxon-name></italic> (<tp:taxon-name><tp:taxon-name-part taxon-name-part-type="family">Rutaceae</tp:taxon-name-part></tp:taxon-name>); CNC • 1♀, same data except fogging <italic><tp:taxon-name><tp:taxon-name-part taxon-name-part-type="genus" reg="Rinorea">Rinorea</tp:taxon-name-part><tp:taxon-name-part taxon-name-part-type="species" reg="ardisiifolia">ardisiifolia</tp:taxon-name-part></tp:taxon-name></italic> (<tp:taxon-name><tp:taxon-name-part taxon-name-part-type="family">Violaceae</tp:taxon-name-part></tp:taxon-name>); CNC.</p></tp:treatment-sec><tp:treatment-sec sec-type="diagnosis" id="SECID0ESYAI"><title>Diagnosis.</title><p>In the key to African <italic><tp:taxon-name><tp:taxon-name-part taxon-name-part-type="genus" reg="Dinapsis">Dinapsis</tp:taxon-name-part></tp:taxon-name></italic> species by <xref ref-type="bibr" rid="B23">Hedqvist (1967)</xref>, <italic><tp:taxon-name><tp:taxon-name-part taxon-name-part-type="genus" reg="Dinapsis">Dinapsis</tp:taxon-name-part><tp:taxon-name-part taxon-name-part-type="species" reg="centralis">centralis</tp:taxon-name-part></tp:taxon-name></italic> keys to couplet 2 because of the presence of minute ocular setae, a characteristic shared with <italic><tp:taxon-name><tp:taxon-name-part taxon-name-part-type="genus" reg="Dinapsis">Dinapsis</tp:taxon-name-part><tp:taxon-name-part taxon-name-part-type="species" reg="oculohirta">oculohirta</tp:taxon-name-part></tp:taxon-name></italic> Hedqvist. <italic><tp:taxon-name><tp:taxon-name-part taxon-name-part-type="genus" reg="Dinapsis">Dinapsis</tp:taxon-name-part><tp:taxon-name-part taxon-name-part-type="species" reg="oculohirta">oculohirta</tp:taxon-name-part></tp:taxon-name></italic> is a smaller species (&lt; 3 mm), with more densely setose eyes, flagellum having a medial pale band, smooth vertex with a medial row of punctures between ocelli, two postocular orbital carinae, smooth mesoscutal lobes, scutoscutellar sulcus demarcated by row of punctures, more pale forewing bands (not filling the marginal cell), and propodeum medially lacking transverse carinae between the submedian longitudinal carinae. In contrast, <italic><tp:taxon-name><tp:taxon-name-part taxon-name-part-type="genus" reg="Dinapsis">D.</tp:taxon-name-part><tp:taxon-name-part taxon-name-part-type="species" reg="centralis">centralis</tp:taxon-name-part></tp:taxon-name></italic> is a larger species (&gt; 4 mm) with completely dark flagellum that may be basally lighter but without a medial pale band, coarsely foveate-reticulate vertex, one postocular orbital carina, coarsely foveate-reticulate mesoscutal lobes, transscutal articulation demarcated by sulcus, dark forewing bands completely filling the marginal cell, and propodeum medially with well-developed transverse carinae between the submedian longitudinal carinae. Another curious and distinctive character seen in this species is the presence, on the hind tibia and basitarsus, of large erect dorsal setae, some of which have expanded spatulate tips (Figs <xref ref-type="fig" rid="F6">6c</xref>, <xref ref-type="fig" rid="F6">6D</xref>).</p><fig id="F6" position="float" orientation="portrait"><object-id xmlns:xlink="http://www.w3.org/1999/xlink" content-type="doi" xlink:type="simple">10.3897/zookeys.1112.82307.figure6</object-id><object-id xmlns:xlink="http://www.w3.org/1999/xlink" content-type="arpha" xlink:type="simple">2187D882-70B0-563F-8A56-8C7B2FEBD90F</object-id><label>Figure 6.</label><caption><p><italic><tp:taxon-name><tp:taxon-name-part taxon-name-part-type="genus" reg="Dinapsis">Dinapsis</tp:taxon-name-part><tp:taxon-name-part taxon-name-part-type="species" reg="centralis">centralis</tp:taxon-name-part></tp:taxon-name></italic> non-type female, <abbrev xmlns:xlink="http://www.w3.org/1999/xlink" xlink:title="International Centre of Insect Physiology and Ecology, Nairobi" id="ABBRID0EK2AI" xlink:type="simple">ICIPE</abbrev> 49120 (<abbrev xmlns:xlink="http://www.w3.org/1999/xlink" xlink:title="International Centre of Insect Physiology and Ecology, Nairobi" id="ABBRID0EO2AI" xlink:type="simple">ICIPE</abbrev>) <bold>A</bold> habitus, dorsal view <bold>B</bold> habitus, lateral view <bold>C</bold> hind leg, lateral view <bold>D</bold> spatulate tibial setae, lateral view <bold>E</bold> propodeum, dorsal view <bold>F</bold> forewing.</p></caption><graphic xmlns:xlink="http://www.w3.org/1999/xlink" xlink:href="zookeys-1112-027_article-82307__-g006.jpg" position="float" orientation="portrait" xlink:type="simple" id="oo_714022.jpg"><uri content-type="original_file" xlink:type="simple">https://binary.pensoft.net/fig/714022</uri></graphic></fig></tp:treatment-sec><tp:treatment-sec sec-type="distribution" id="SECID0ED3AI"><title>Distribution.</title><p>(Fig. <xref ref-type="fig" rid="F44">44</xref>) Cameroon, Central African Republic, Kenya, and Uganda.</p></tp:treatment-sec><tp:treatment-sec sec-type="comments" id="SECID0EN3AI"><title>Comments.</title><p>This is a rainforest and coastal forest associated species and is expected to be widespread across the central African region. The Cameroon record represents the northernmost confirmed distribution of <italic><tp:taxon-name><tp:taxon-name-part taxon-name-part-type="genus" reg="Dinapsis">Dinapsis</tp:taxon-name-part></tp:taxon-name></italic> in the Afrotropical region. The Uganda specimens are darker than other specimens, with the legs and metasoma being mostly black rather than dark brown. The Kenyan specimen was collected in Mrima Hill forest at an elevation of 212 m and co-occurs geographically with <italic><tp:taxon-name><tp:taxon-name-part taxon-name-part-type="genus" reg="Dinapsis">D.</tp:taxon-name-part><tp:taxon-name-part taxon-name-part-type="species" reg="tricolor">tricolor</tp:taxon-name-part></tp:taxon-name></italic>.</p><fig id="F7" position="float" orientation="portrait"><object-id xmlns:xlink="http://www.w3.org/1999/xlink" content-type="doi" xlink:type="simple">10.3897/zookeys.1112.82307.figure7</object-id><object-id xmlns:xlink="http://www.w3.org/1999/xlink" content-type="arpha" xlink:type="simple">5F166CE8-B9C7-5F74-B9E5-56B136EABD2D</object-id><label>Figure 7.</label><caption><p><italic><tp:taxon-name><tp:taxon-name-part taxon-name-part-type="genus" reg="Dinapsis">Dinapsis</tp:taxon-name-part><tp:taxon-name-part taxon-name-part-type="species" reg="centralis">centralis</tp:taxon-name-part></tp:taxon-name></italic> Shaw &amp; van Noort, non-type female BMNH(E) 2007-19 (<named-content xmlns:xlink="http://www.w3.org/1999/xlink" content-type="dwc:institutional_code" xlink:title="The Natural History Museum, London" xlink:href="http://grbio.org/institution/natural-history-museum-london" xlink:type="simple">NHMUK</named-content>) <bold>A</bold> habitus, dorsal view <bold>B</bold> habitus, lateral view <bold>C</bold> head, mesosoma, lateral view <bold>D</bold> head, anterior view <bold>E</bold> hind leg, anti-axial view <bold>F</bold> data labels.</p></caption><graphic xmlns:xlink="http://www.w3.org/1999/xlink" xlink:href="zookeys-1112-027_article-82307__-g007.jpg" position="float" orientation="portrait" xlink:type="simple" id="oo_714023.jpg"><uri content-type="original_file" xlink:type="simple">https://binary.pensoft.net/fig/714023</uri></graphic></fig></tp:treatment-sec><tp:treatment-sec><!--Section generated to contain objects referenced in tp:taxon-treatment.--><fig id="F44" position="float" orientation="portrait"><object-id xmlns:xlink="http://www.w3.org/1999/xlink" content-type="doi" xlink:type="simple">10.3897/zookeys.1112.82307.figure44</object-id><object-id xmlns:xlink="http://www.w3.org/1999/xlink" content-type="arpha" xlink:type="simple">D554275F-122B-5EB4-A45C-1FE3735E74AB</object-id><label>Figure 44.</label><caption><p>Distribution map of <italic><tp:taxon-name><tp:taxon-name-part taxon-name-part-type="genus" reg="Dinapsis">Dinapsis</tp:taxon-name-part></tp:taxon-name></italic> species occurring on the African mainland (specimen point data plotted on a topographical relief map).</p></caption><graphic xmlns:xlink="http://www.w3.org/1999/xlink" xlink:href="zookeys-1112-027_article-82307__-g044.jpg" position="float" orientation="portrait" xlink:type="simple" id="oo_714060.jpg"><uri content-type="original_file" xlink:type="simple">https://binary.pensoft.net/fig/714060</uri></graphic></fig></tp:treatment-sec><ref-list><ref id="B23"><mixed-citation xmlns:xlink="http://www.w3.org/1999/xlink" xlink:type="simple"><person-group><name name-style="western"><surname>Hedqvist</surname><given-names>KV</given-names></name></person-group> (<year>1967</year>) <article-title>Notes on <tp:taxon-name><tp:taxon-name-part taxon-name-part-type="family">Megalyridae</tp:taxon-name-part></tp:taxon-name> [Hym. <tp:taxon-name><tp:taxon-name-part taxon-name-part-type="superfamily">Ichneumonoidea</tp:taxon-name-part></tp:taxon-name>] and description of new species from Madagascar.</article-title><source>Annales de la Société Entomologique de France</source><volume>3</volume>: <fpage>239</fpage>–<lpage>246</lpage>.</mixed-citation></ref></ref-list></tp:taxon-treatment>
