# Supplementary material for: ﻿Revision of the endemic African genus Dinapsis (Dinapsini, Megalyridae, Hymenoptera) with description of seven new species
Source: Zookeys. 2022 Jul 12;1112:27–122. doi: 10.3897/zookeys.1112.82307 (PMC9848780; doi:10.3897/zookeys.1112.82307)
Supplement: XML Treatment for Dinapsis nubilis [file zookeys.1112.82307-treatment11.xml]

<!DOCTYPE tp:taxon-treatment
  PUBLIC "-//TaxonX//DTD Taxonomic Treatment Publishing DTD v0 20100105//EN" "tax-treatment-NSO.dtd">
<tp:taxon-treatment xmlns:tp="http://www.plazi.org/taxpub"><tp:treatment-meta><kwd-group><label>Taxon classification</label><kwd>
                <named-content content-type="kingdom">Animalia</named-content>
              </kwd><kwd>
                <named-content content-type="order">Hymenoptera</named-content>
              </kwd><kwd>
                <named-content content-type="family">Megalyridae</named-content>
              </kwd></kwd-group><mixed-citation publication-type="journal"><person-group><name><surname>van Noort</surname><given-names>Simon</given-names></name><name><surname>Shaw</surname><given-names>Scott Richard</given-names></name><name><surname>Copeland</surname><given-names>Robert S.</given-names></name></person-group><article-title>﻿Revision of the endemic African genus <italic><tp:taxon-name><tp:taxon-name-part taxon-name-part-type="genus" reg="Dinapsis">Dinapsis</tp:taxon-name-part></tp:taxon-name></italic> (<tp:taxon-name><tp:taxon-name-part taxon-name-part-type="tribe">Dinapsini</tp:taxon-name-part></tp:taxon-name>, <tp:taxon-name><tp:taxon-name-part taxon-name-part-type="family">Megalyridae</tp:taxon-name-part></tp:taxon-name>, <tp:taxon-name><tp:taxon-name-part taxon-name-part-type="order">Hymenoptera</tp:taxon-name-part></tp:taxon-name>) with description of seven new species</article-title><source>Zookeys</source><day>12</day><month>07</month><year>2022</year><volume>1112</volume><fpage>27</fpage><lpage>122</lpage><pub-id pub-id-type="doi">10.3897/zookeys.1112.82307</pub-id></mixed-citation></tp:treatment-meta><tp:nomenclature><label>﻿</label><tp:taxon-name>
              <object-id xmlns:xlink="http://www.w3.org/1999/xlink" content-type="arpha" xlink:type="simple">BDE78B65-057B-5128-A076-FB6EA96AACCE</object-id>
              <tp:taxon-name-part taxon-name-part-type="genus" reg="Dinapsis">Dinapsis</tp:taxon-name-part>
              <tp:taxon-name-part taxon-name-part-type="species" reg="nubilis">nubilis</tp:taxon-name-part>
            </tp:taxon-name><tp:taxon-authority>Hedqvist, 1967</tp:taxon-authority><xref ref-type="fig" rid="F18">Fig. 18</xref></tp:nomenclature><tp:treatment-sec sec-type="material" id="SECID0EUOCI"><title>Material examined.</title><p><bold><italic>Holotype</italic></bold>. Madagascar • ♀; Ranomafana [<named-content xmlns:xlink="http://www.w3.org/1999/xlink" content-type="dwc:verbatimCoordinates" xlink:type="simple"><named-content content-type="geo-json" specific-use="{&#34;type&#34;:&#34;Point&#34;,&#34;coordinates&#34;:[47.454986,-21.259457]}" id="NCID0ECPCI" xlink:type="simple">21.259457°S, 47.454986°E</named-content></named-content>]; Museum Paris; Aug. 1940; A. Seyrig [blue labels]; Coll. Mus. Tervuren [white label]; HOLOTYPUS <italic><tp:taxon-name><tp:taxon-name-part taxon-name-part-type="genus" reg="Dinapsis">Dinapsis</tp:taxon-name-part><tp:taxon-name-part taxon-name-part-type="species" reg="nubilis">nubilis</tp:taxon-name-part></tp:taxon-name></italic> sp. n. ♀ K-J Hedqvist det. 1967 [red label]; <named-content xmlns:xlink="http://www.w3.org/1999/xlink" content-type="dwc:institutional_code" xlink:title="Muséum National d’Historie naturelle, Paris" xlink:href="http://grbio.org/institution/museum-national-dhistoire-naturelle-2" xlink:type="simple">MNHN</named-content>.</p><fig id="F18" position="float" orientation="portrait"><object-id xmlns:xlink="http://www.w3.org/1999/xlink" content-type="doi" xlink:type="simple">10.3897/zookeys.1112.82307.figure18</object-id><object-id xmlns:xlink="http://www.w3.org/1999/xlink" content-type="arpha" xlink:type="simple">1DC86B38-7BD5-5398-A67A-4DA0BD1E2B6D</object-id><label>Figure 18.</label><caption><p><italic><tp:taxon-name><tp:taxon-name-part taxon-name-part-type="genus" reg="Dinapsis">Dinapsis</tp:taxon-name-part><tp:taxon-name-part taxon-name-part-type="species" reg="nubilis">nubilis</tp:taxon-name-part></tp:taxon-name></italic> holotype female (<named-content xmlns:xlink="http://www.w3.org/1999/xlink" content-type="dwc:institutional_code" xlink:title="Muséum National d’Historie naturelle, Paris" xlink:href="http://grbio.org/institution/museum-national-dhistoire-naturelle-2" xlink:type="simple">MNHN</named-content>) <bold>A</bold> habitus, dorsal view <bold>B</bold> habitus, lateral view <bold>C</bold> head, mesosoma, dorsal view <bold>D</bold> head, mesosoma, lateral view <bold>E</bold> head, anterior view <bold>F</bold> wings, dorsal view. Scale bars: 2000 µm (<bold>A, B</bold>); 500 µm (<bold>C, D, F</bold>); 200 µm (<bold>E</bold>).</p></caption><graphic xmlns:xlink="http://www.w3.org/1999/xlink" xlink:href="zookeys-1112-027_article-82307__-g018.jpg" position="float" orientation="portrait" xlink:type="simple" id="oo_714034.jpg"><uri content-type="original_file" xlink:type="simple">https://binary.pensoft.net/fig/714034</uri></graphic></fig></tp:treatment-sec><tp:treatment-sec sec-type="distribution" id="SECID0EERCI"><title>Distribution.</title><p>(Fig. <xref ref-type="fig" rid="F43">43</xref>) Madagascar.</p></tp:treatment-sec><tp:treatment-sec sec-type="comments" id="SECID0EORCI"><title>Comments.</title><p><italic><tp:taxon-name><tp:taxon-name-part taxon-name-part-type="genus" reg="Dinapsis">Dinapsis</tp:taxon-name-part><tp:taxon-name-part taxon-name-part-type="species" reg="nubilis">nubilis</tp:taxon-name-part></tp:taxon-name></italic> is only known from the type locality of Ranomafana, Madagascar. This small town lies adjacent to the Ranomafana National Park, which is in the south-eastern region of Madagascar in Haute Matsiatra and Vatovavy. <italic><tp:taxon-name><tp:taxon-name-part taxon-name-part-type="genus" reg="Dinapsis">Dinapsis</tp:taxon-name-part><tp:taxon-name-part taxon-name-part-type="species" reg="nubilis">nubilis</tp:taxon-name-part></tp:taxon-name></italic> is most closely related to <italic><tp:taxon-name><tp:taxon-name-part taxon-name-part-type="genus" reg="Dinapsis">D.</tp:taxon-name-part><tp:taxon-name-part taxon-name-part-type="species" reg="albicoxa">albicoxa</tp:taxon-name-part></tp:taxon-name></italic>, which both share the unusual characteristic of having lobe-like extensions off the sides of the mesoscutum (see discussion in species-group section). <italic><tp:taxon-name><tp:taxon-name-part taxon-name-part-type="genus" reg="Dinapsis">Dinapsis</tp:taxon-name-part><tp:taxon-name-part taxon-name-part-type="species" reg="nubilis">nubilis</tp:taxon-name-part></tp:taxon-name></italic> can be distinguished from <italic><tp:taxon-name><tp:taxon-name-part taxon-name-part-type="genus" reg="Dinapsis">D.</tp:taxon-name-part><tp:taxon-name-part taxon-name-part-type="species" reg="albicoxa">albicoxa</tp:taxon-name-part></tp:taxon-name></italic> (which has banded wings) by the wings being entirely dark-coloured (Fig. <xref ref-type="fig" rid="F18">18F</xref>).</p></tp:treatment-sec><tp:treatment-sec><!--Section generated to contain objects referenced in tp:taxon-treatment.--><fig id="F43" position="float" orientation="portrait"><object-id xmlns:xlink="http://www.w3.org/1999/xlink" content-type="doi" xlink:type="simple">10.3897/zookeys.1112.82307.figure43</object-id><object-id xmlns:xlink="http://www.w3.org/1999/xlink" content-type="arpha" xlink:type="simple">045CD366-6140-5542-9AAA-94DEF2D5FDDA</object-id><label>Figure 43.</label><caption><p>Distribution maps of <italic><tp:taxon-name><tp:taxon-name-part taxon-name-part-type="genus" reg="Dinapsis">Dinapsis</tp:taxon-name-part></tp:taxon-name></italic> species <bold>A</bold> country occurrences for the genus <italic><tp:taxon-name><tp:taxon-name-part taxon-name-part-type="genus" reg="Dinapsis">Dinapsis</tp:taxon-name-part></tp:taxon-name></italic><bold>B</bold> specimen point data of described <italic><tp:taxon-name><tp:taxon-name-part taxon-name-part-type="genus" reg="Dinapsis">Dinapsis</tp:taxon-name-part></tp:taxon-name></italic> species plotted on a topographical relief map <bold>C</bold><italic><tp:taxon-name><tp:taxon-name-part taxon-name-part-type="genus" reg="Dinapsis">Dinapsis</tp:taxon-name-part></tp:taxon-name></italic> species occurring in Madagascar and Mauritius, excluding the <italic><tp:taxon-name><tp:taxon-name-part taxon-name-part-type="genus" reg="Dinapsis">D.</tp:taxon-name-part><tp:taxon-name-part taxon-name-part-type="species" reg="hirtipes">hirtipes</tp:taxon-name-part></tp:taxon-name></italic> species-group (specimen point data plotted on a topographical relief map) <bold>D</bold> Madagascan records of <italic><tp:taxon-name><tp:taxon-name-part taxon-name-part-type="genus" reg="Dinapsis">Dinapsis</tp:taxon-name-part></tp:taxon-name></italic> species in the <italic><tp:taxon-name><tp:taxon-name-part taxon-name-part-type="genus" reg="Dinapsis">D.</tp:taxon-name-part><tp:taxon-name-part taxon-name-part-type="species" reg="hirtipes">hirtipes</tp:taxon-name-part></tp:taxon-name></italic> species group (specimen point data plotted on a topographical relief map).</p></caption><graphic xmlns:xlink="http://www.w3.org/1999/xlink" xlink:href="zookeys-1112-027_article-82307__-g043.jpg" position="float" orientation="portrait" xlink:type="simple" id="oo_714059.jpg"><uri content-type="original_file" xlink:type="simple">https://binary.pensoft.net/fig/714059</uri></graphic></fig></tp:treatment-sec></tp:taxon-treatment>
