# Supplementary material for: ﻿Revision of the endemic African genus Dinapsis (Dinapsini, Megalyridae, Hymenoptera) with description of seven new species
Source: Zookeys. 2022 Jul 12;1112:27–122. doi: 10.3897/zookeys.1112.82307 (PMC9848780; doi:10.3897/zookeys.1112.82307)
Supplement: XML Treatment for Dinapsis oculohirta [file zookeys.1112.82307-treatment12.xml]

<!DOCTYPE tp:taxon-treatment
  PUBLIC "-//TaxonX//DTD Taxonomic Treatment Publishing DTD v0 20100105//EN" "tax-treatment-NSO.dtd">
<tp:taxon-treatment xmlns:tp="http://www.plazi.org/taxpub"><tp:treatment-meta><kwd-group><label>Taxon classification</label><kwd>
                <named-content content-type="kingdom">Animalia</named-content>
              </kwd><kwd>
                <named-content content-type="order">Hymenoptera</named-content>
              </kwd><kwd>
                <named-content content-type="family">Megalyridae</named-content>
              </kwd></kwd-group><mixed-citation publication-type="journal"><person-group><name><surname>van Noort</surname><given-names>Simon</given-names></name><name><surname>Shaw</surname><given-names>Scott Richard</given-names></name><name><surname>Copeland</surname><given-names>Robert S.</given-names></name></person-group><article-title>﻿Revision of the endemic African genus <italic><tp:taxon-name><tp:taxon-name-part taxon-name-part-type="genus" reg="Dinapsis">Dinapsis</tp:taxon-name-part></tp:taxon-name></italic> (<tp:taxon-name><tp:taxon-name-part taxon-name-part-type="tribe">Dinapsini</tp:taxon-name-part></tp:taxon-name>, <tp:taxon-name><tp:taxon-name-part taxon-name-part-type="family">Megalyridae</tp:taxon-name-part></tp:taxon-name>, <tp:taxon-name><tp:taxon-name-part taxon-name-part-type="order">Hymenoptera</tp:taxon-name-part></tp:taxon-name>) with description of seven new species</article-title><source>Zookeys</source><day>12</day><month>07</month><year>2022</year><volume>1112</volume><fpage>27</fpage><lpage>122</lpage><pub-id pub-id-type="doi">10.3897/zookeys.1112.82307</pub-id></mixed-citation></tp:treatment-meta><tp:nomenclature><label>﻿</label><tp:taxon-name>
              <object-id xmlns:xlink="http://www.w3.org/1999/xlink" content-type="arpha" xlink:type="simple">745A3513-B6F2-5CF2-86C6-14B6F95750A5</object-id>
              <tp:taxon-name-part taxon-name-part-type="genus" reg="Dinapsis">Dinapsis</tp:taxon-name-part>
              <tp:taxon-name-part taxon-name-part-type="species" reg="oculohirta">oculohirta</tp:taxon-name-part>
            </tp:taxon-name><tp:taxon-authority>Hedqvist, 1967</tp:taxon-authority><xref ref-type="fig" rid="F19">Fig. 19</xref></tp:nomenclature><tp:treatment-sec sec-type="material" id="SECID0EYUCI"><title>Material examined.</title><p><bold><italic>Holotype</italic>.</bold> Madagascar • ♀; Esira [<named-content xmlns:xlink="http://www.w3.org/1999/xlink" content-type="dwc:verbatimCoordinates" xlink:type="simple"><named-content content-type="geo-json" specific-use="{&#34;type&#34;:&#34;Point&#34;,&#34;coordinates&#34;:[46.708602,-24.325870]}" id="NCID0EGVCI" xlink:type="simple">24.325870°S, 46.708602°E</named-content></named-content>]; Museum Paris; Sep. 1940; A. Seyrig leg. [blue labels]; Coll. Mus. Tervuren [white label]; HOLOTYPUS <italic><tp:taxon-name><tp:taxon-name-part taxon-name-part-type="genus" reg="Dinapsis">Dinapsis</tp:taxon-name-part><tp:taxon-name-part taxon-name-part-type="species" reg="oculohirta">oculohirta</tp:taxon-name-part></tp:taxon-name></italic> sp. n. ♀ K-J Hedqvist det. 1967 [red label]; <named-content xmlns:xlink="http://www.w3.org/1999/xlink" content-type="dwc:institutional_code" xlink:title="Muséum National d’Historie naturelle, Paris" xlink:href="http://grbio.org/institution/museum-national-dhistoire-naturelle-2" xlink:type="simple">MNHN</named-content>.</p></tp:treatment-sec><tp:treatment-sec sec-type="material" id="SECID0E1VCI"><title>Additional specimens examined.</title><p>Madagascar • 1 ♀; Toliara Province, Forêt de Kirindy, 15.5 km 64˚ENE Marofandilia, 26 November–3 December 2008; <named-content xmlns:xlink="http://www.w3.org/1999/xlink" content-type="dwc:verbatimCoordinates" xlink:type="simple"><named-content content-type="geo-json" specific-use="{&#34;type&#34;:&#34;Point&#34;,&#34;coordinates&#34;:[44.659444,-20.068611]}" id="NCID0EDWCI" xlink:type="simple">20°04'07"S, 044°39'34"E</named-content></named-content>, California Acad. of Sciences, B.L. Fisher leg., Malaise trap; tropical dry forest, 30 m a.s.l.; BLF-18284-56; <ext-link xmlns:xlink="http://www.w3.org/1999/xlink" ext-link-type="gen" xlink:href="http://www.antweb.org/specimen/CASENT2237108" xlink:type="simple">CASENT2237108</ext-link>; <abbrev xmlns:xlink="http://www.w3.org/1999/xlink" xlink:title="California Academy of Sciences" id="ABBRID0EIWCI" xlink:type="simple">CAS</abbrev> • 1 ♀; Tulear Province, Beroboka village, 45 km NE Morandava; 430 ft a.s.l.; 22–30 May 2008; <named-content xmlns:xlink="http://www.w3.org/1999/xlink" content-type="dwc:verbatimCoordinates" xlink:type="simple"><named-content content-type="geo-json" specific-use="{&#34;type&#34;:&#34;Point&#34;,&#34;coordinates&#34;:[44.665333,-19.977500]}" id="NCID0EPWCI" xlink:type="simple">19°58.65'S, 44°39.92'E</named-content></named-content>; California Acad. of Sciences; M. Irwin, R. Harin’Hala leg.;, Antsarongaza dry forest; Malaise; MG-45A-24; <ext-link xmlns:xlink="http://www.w3.org/1999/xlink" ext-link-type="gen" xlink:href="http://www.antweb.org/specimen/CASENT2187500" xlink:type="simple">CASENT2187500</ext-link><abbrev xmlns:xlink="http://www.w3.org/1999/xlink" xlink:title="California Academy of Sciences" id="ABBRID0EUWCI" xlink:type="simple">CAS</abbrev> • 1 ♂; same data except Antsarongaza gallery forest; MG-45B-26; <ext-link xmlns:xlink="http://www.w3.org/1999/xlink" ext-link-type="gen" xlink:href="http://www.antweb.org/specimen/CASENT2187503" xlink:type="simple">CASENT2187503</ext-link><abbrev xmlns:xlink="http://www.w3.org/1999/xlink" xlink:title="California Academy of Sciences" id="ABBRID0EYWCI" xlink:type="simple">CAS</abbrev> • 1 ♀; Tulear Province, Androimpano Forest, 5 km E of Itampolo; 11–18 Dec. 2009; <named-content xmlns:xlink="http://www.w3.org/1999/xlink" content-type="dwc:verbatimCoordinates" xlink:type="simple"><named-content content-type="geo-json" specific-use="{&#34;type&#34;:&#34;Point&#34;,&#34;coordinates&#34;:[43.963167,-24.650333]}" id="NCID0E6WCI" xlink:type="simple">24°39.02'S, 43°57.79'E</named-content></named-content>; M. Irwin, R. Harin’Hala leg.; Malaise; path in dry forest; 130 m a.s.l.; MG-54C-53; <ext-link xmlns:xlink="http://www.w3.org/1999/xlink" ext-link-type="gen" xlink:href="http://www.antweb.org/specimen/CASENT2187501" xlink:type="simple">CASENT2187501</ext-link><abbrev xmlns:xlink="http://www.w3.org/1999/xlink" xlink:title="California Academy of Sciences" id="ABBRID0EEXCI" xlink:type="simple">CAS</abbrev> • 1♂; Tulear Province, Beza Mahafaly Reserve, Parcelle 1 near research station; 10–29 Apr. 2002; <named-content xmlns:xlink="http://www.w3.org/1999/xlink" content-type="dwc:verbatimCoordinates" xlink:type="simple"><named-content content-type="geo-json" specific-use="{&#34;type&#34;:&#34;Point&#34;,&#34;coordinates&#34;:[44.591000,-23.686500]}" id="NCID0ELXCI" xlink:type="simple">23°41.19'S, 44°35.46'E</named-content></named-content>; M.E. Irwin, F.D. Parker, R. Harin’Hala leg.; Malaise trap in dry deciduous forest; 165 m a.s.l.; MA-02-14A-23; <ext-link xmlns:xlink="http://www.w3.org/1999/xlink" ext-link-type="gen" xlink:href="http://www.antweb.org/specimen/CASENT2187502" xlink:type="simple">CASENT2187502</ext-link><abbrev xmlns:xlink="http://www.w3.org/1999/xlink" xlink:title="California Academy of Sciences" id="ABBRID0EQXCI" xlink:type="simple">CAS</abbrev> • 1 ♀; same data except 9–20 Sep. 2002; MA-02-14A-35; <ext-link xmlns:xlink="http://www.w3.org/1999/xlink" ext-link-type="gen" xlink:href="http://www.antweb.org/specimen/CASENT2118387" xlink:type="simple">CASENT2118387</ext-link><abbrev xmlns:xlink="http://www.w3.org/1999/xlink" xlink:title="California Academy of Sciences" id="ABBRID0EUXCI" xlink:type="simple">CAS</abbrev> • 1 ♂; same data except 1–8 Feb. 2002; MA-02-14B-14; <ext-link xmlns:xlink="http://www.w3.org/1999/xlink" ext-link-type="gen" xlink:href="http://www.antweb.org/specimen/CASENT2118380" xlink:type="simple">CASENT2118380</ext-link><abbrev xmlns:xlink="http://www.w3.org/1999/xlink" xlink:title="California Academy of Sciences" id="ABBRID0EYXCI" xlink:type="simple">CAS</abbrev> • 1 ♀; Tulear Province, Berenty Special Reserve, 85 m a.s.l.; 8 km NW Amboasary; <named-content xmlns:xlink="http://www.w3.org/1999/xlink" content-type="dwc:verbatimCoordinates" xlink:type="simple"><named-content content-type="geo-json" specific-use="{&#34;type&#34;:&#34;Point&#34;,&#34;coordinates&#34;:[46.303333,-25.006667]}" id="NCID0E6XCI" xlink:type="simple">25°00.40'S, 46°18.20'E</named-content></named-content>; 26 Jan.–5 Feb. 2003; M.E. Irwin, F.D. Parker, R. Harin’Hala leg.; Malaise trap; gallery forest; MA-02-22-14; CASLOT 016980; SEM <abbrev xmlns:xlink="http://www.w3.org/1999/xlink" xlink:title="California Academy of Sciences" id="ABBRID0EEYCI" xlink:type="simple">CAS</abbrev> • 1 ♀; same data except 24 Mar.–3 Apr. 2003; MA-02-22-20; <ext-link xmlns:xlink="http://www.w3.org/1999/xlink" ext-link-type="gen" xlink:href="http://www.antweb.org/specimen/CASENT2118383" xlink:type="simple">CASENT2118383</ext-link><abbrev xmlns:xlink="http://www.w3.org/1999/xlink" xlink:title="California Academy of Sciences" id="ABBRID0EIYCI" xlink:type="simple">CAS</abbrev> • 1 ♂; same data except 27 Dec. 2002–7 Jan. 2003; MA-02-22-11; <ext-link xmlns:xlink="http://www.w3.org/1999/xlink" ext-link-type="gen" xlink:href="http://www.antweb.org/specimen/CASENT2118382" xlink:type="simple">CASENT2118382</ext-link><abbrev xmlns:xlink="http://www.w3.org/1999/xlink" xlink:title="California Academy of Sciences" id="ABBRID0EMYCI" xlink:type="simple">CAS</abbrev> • 1 ♀; same data except 22–30 Nov. 2003; spiny forest; MA-02-22A-04; <ext-link xmlns:xlink="http://www.w3.org/1999/xlink" ext-link-type="gen" xlink:href="http://www.antweb.org/specimen/CASENT2118384" xlink:type="simple">CASENT2118384</ext-link><abbrev xmlns:xlink="http://www.w3.org/1999/xlink" xlink:title="California Academy of Sciences" id="ABBRID0EQYCI" xlink:type="simple">CAS</abbrev>.</p></tp:treatment-sec><tp:treatment-sec sec-type="distribution" id="SECID0EUYCI"><title>Distribution.</title><p>(Fig. <xref ref-type="fig" rid="F43">43</xref>) Madagascar.</p></tp:treatment-sec><tp:treatment-sec sec-type="comments" id="SECID0E5YCI"><title>Comments.</title><p><italic><tp:taxon-name><tp:taxon-name-part taxon-name-part-type="genus" reg="Dinapsis">Dinapsis</tp:taxon-name-part><tp:taxon-name-part taxon-name-part-type="species" reg="oculohirta">oculohirta</tp:taxon-name-part></tp:taxon-name></italic> is known only from southern Madagascar (Anosy and Toliara [= Tulear] provinces). <italic><tp:taxon-name><tp:taxon-name-part taxon-name-part-type="genus" reg="Dinapsis">Dinapsis</tp:taxon-name-part><tp:taxon-name-part taxon-name-part-type="species" reg="oculohirta">oculohirta</tp:taxon-name-part></tp:taxon-name></italic> was named for the conspicuous dense setae that cover the compound eyes (Fig. <xref ref-type="fig" rid="F19">19C, E</xref>). It can be distinguished from other members of the <italic><tp:taxon-name><tp:taxon-name-part taxon-name-part-type="genus" reg="Dinapsis"/><tp:taxon-name-part taxon-name-part-type="species" reg="oculohirta">oculohirta</tp:taxon-name-part></tp:taxon-name></italic> species group by the presence of a small median groove between the ocelli (Fig. <xref ref-type="fig" rid="F19">19E</xref>). See also couplet 6 of the key to species, and the <italic><tp:taxon-name><tp:taxon-name-part taxon-name-part-type="genus" reg="Dinapsis"/><tp:taxon-name-part taxon-name-part-type="species" reg="oculohirta">oculohirta</tp:taxon-name-part></tp:taxon-name></italic> species-group discussion in the species-group section of this paper.</p><fig id="F19" position="float" orientation="portrait"><object-id xmlns:xlink="http://www.w3.org/1999/xlink" content-type="doi" xlink:type="simple">10.3897/zookeys.1112.82307.figure19</object-id><object-id xmlns:xlink="http://www.w3.org/1999/xlink" content-type="arpha" xlink:type="simple">311C6074-A374-541B-8ABF-5ABF815F5992</object-id><label>Figure 19.</label><caption><p><italic><tp:taxon-name><tp:taxon-name-part taxon-name-part-type="genus" reg="Dinapsis">Dinapsis</tp:taxon-name-part><tp:taxon-name-part taxon-name-part-type="species" reg="oculohirta">oculohirta</tp:taxon-name-part></tp:taxon-name></italic> holotype female (<named-content xmlns:xlink="http://www.w3.org/1999/xlink" content-type="dwc:institutional_code" xlink:title="Muséum National d’Historie naturelle, Paris" xlink:href="http://grbio.org/institution/museum-national-dhistoire-naturelle-2" xlink:type="simple">MNHN</named-content>) <bold>A</bold> habitus, dorsal view <bold>B</bold> habitus, lateral view <bold>C</bold> head, mesosoma, dorsal view <bold>D</bold> head, mesosoma, lateral view <bold>E</bold> head, anterior view <bold>F</bold> wings, dorsal view. Scale bars: 1000 µm (<bold>A, B</bold>); 500 µm (<bold>C, D, F</bold>); 200 µm (<bold>E</bold>).</p></caption><graphic xmlns:xlink="http://www.w3.org/1999/xlink" xlink:href="zookeys-1112-027_article-82307__-g019.jpg" position="float" orientation="portrait" xlink:type="simple" id="oo_714035.jpg"><uri content-type="original_file" xlink:type="simple">https://binary.pensoft.net/fig/714035</uri></graphic></fig></tp:treatment-sec><tp:treatment-sec><!--Section generated to contain objects referenced in tp:taxon-treatment.--><fig id="F43" position="float" orientation="portrait"><object-id xmlns:xlink="http://www.w3.org/1999/xlink" content-type="doi" xlink:type="simple">10.3897/zookeys.1112.82307.figure43</object-id><object-id xmlns:xlink="http://www.w3.org/1999/xlink" content-type="arpha" xlink:type="simple">045CD366-6140-5542-9AAA-94DEF2D5FDDA</object-id><label>Figure 43.</label><caption><p>Distribution maps of <italic><tp:taxon-name><tp:taxon-name-part taxon-name-part-type="genus" reg="Dinapsis">Dinapsis</tp:taxon-name-part></tp:taxon-name></italic> species <bold>A</bold> country occurrences for the genus <italic><tp:taxon-name><tp:taxon-name-part taxon-name-part-type="genus" reg="Dinapsis">Dinapsis</tp:taxon-name-part></tp:taxon-name></italic><bold>B</bold> specimen point data of described <italic><tp:taxon-name><tp:taxon-name-part taxon-name-part-type="genus" reg="Dinapsis">Dinapsis</tp:taxon-name-part></tp:taxon-name></italic> species plotted on a topographical relief map <bold>C</bold><italic><tp:taxon-name><tp:taxon-name-part taxon-name-part-type="genus" reg="Dinapsis">Dinapsis</tp:taxon-name-part></tp:taxon-name></italic> species occurring in Madagascar and Mauritius, excluding the <italic><tp:taxon-name><tp:taxon-name-part taxon-name-part-type="genus" reg="Dinapsis">D.</tp:taxon-name-part><tp:taxon-name-part taxon-name-part-type="species" reg="hirtipes">hirtipes</tp:taxon-name-part></tp:taxon-name></italic> species-group (specimen point data plotted on a topographical relief map) <bold>D</bold> Madagascan records of <italic><tp:taxon-name><tp:taxon-name-part taxon-name-part-type="genus" reg="Dinapsis">Dinapsis</tp:taxon-name-part></tp:taxon-name></italic> species in the <italic><tp:taxon-name><tp:taxon-name-part taxon-name-part-type="genus" reg="Dinapsis">D.</tp:taxon-name-part><tp:taxon-name-part taxon-name-part-type="species" reg="hirtipes">hirtipes</tp:taxon-name-part></tp:taxon-name></italic> species group (specimen point data plotted on a topographical relief map).</p></caption><graphic xmlns:xlink="http://www.w3.org/1999/xlink" xlink:href="zookeys-1112-027_article-82307__-g043.jpg" position="float" orientation="portrait" xlink:type="simple" id="oo_714059.jpg"><uri content-type="original_file" xlink:type="simple">https://binary.pensoft.net/fig/714059</uri></graphic></fig></tp:treatment-sec></tp:taxon-treatment>
