# Supplementary material for: ﻿Revision of the endemic African genus Dinapsis (Dinapsini, Megalyridae, Hymenoptera) with description of seven new species
Source: Zookeys. 2022 Jul 12;1112:27–122. doi: 10.3897/zookeys.1112.82307 (PMC9848780; doi:10.3897/zookeys.1112.82307)
Supplement: XML Treatment for Dinapsis planifrons [file zookeys.1112.82307-treatment13.xml]

<!DOCTYPE tp:taxon-treatment
  PUBLIC "-//TaxonX//DTD Taxonomic Treatment Publishing DTD v0 20100105//EN" "tax-treatment-NSO.dtd">
<tp:taxon-treatment xmlns:tp="http://www.plazi.org/taxpub"><tp:treatment-meta><kwd-group><label>Taxon classification</label><kwd>
                <named-content content-type="kingdom">Animalia</named-content>
              </kwd><kwd>
                <named-content content-type="order">Hymenoptera</named-content>
              </kwd><kwd>
                <named-content content-type="family">Megalyridae</named-content>
              </kwd></kwd-group><mixed-citation publication-type="journal"><person-group><name><surname>van Noort</surname><given-names>Simon</given-names></name><name><surname>Shaw</surname><given-names>Scott Richard</given-names></name><name><surname>Copeland</surname><given-names>Robert S.</given-names></name></person-group><article-title>﻿Revision of the endemic African genus <italic><tp:taxon-name><tp:taxon-name-part taxon-name-part-type="genus" reg="Dinapsis">Dinapsis</tp:taxon-name-part></tp:taxon-name></italic> (<tp:taxon-name><tp:taxon-name-part taxon-name-part-type="tribe">Dinapsini</tp:taxon-name-part></tp:taxon-name>, <tp:taxon-name><tp:taxon-name-part taxon-name-part-type="family">Megalyridae</tp:taxon-name-part></tp:taxon-name>, <tp:taxon-name><tp:taxon-name-part taxon-name-part-type="order">Hymenoptera</tp:taxon-name-part></tp:taxon-name>) with description of seven new species</article-title><source>Zookeys</source><day>12</day><month>07</month><year>2022</year><volume>1112</volume><fpage>27</fpage><lpage>122</lpage><pub-id pub-id-type="doi">10.3897/zookeys.1112.82307</pub-id></mixed-citation></tp:treatment-meta><tp:nomenclature><label>﻿</label><tp:taxon-name>
              <object-id xmlns:xlink="http://www.w3.org/1999/xlink" content-type="arpha" xlink:type="simple">DDF77DCA-DDD4-51A1-84D8-785B529EAFE1</object-id>
              <tp:taxon-name-part taxon-name-part-type="genus" reg="Dinapsis">Dinapsis</tp:taxon-name-part>
              <tp:taxon-name-part taxon-name-part-type="species" reg="planifrons">planifrons</tp:taxon-name-part>
            </tp:taxon-name><tp:taxon-authority>Mita &amp; Shaw, 2020</tp:taxon-authority></tp:nomenclature><tp:treatment-sec sec-type="material" id="SECID0EI4CI"><title>Material examined.</title><p><bold><italic>Holotype</italic>.</bold> Madagascar • ♀; Antsiranana; Ambato forest, 26.6 km 33°, NE Ambanja; 150 m; 8 December 2004; 1<named-content xmlns:xlink="http://www.w3.org/1999/xlink" content-type="dwc:verbatimCoordinates" xlink:type="simple"><named-content content-type="geo-json" specific-use="{&#34;type&#34;:&#34;Point&#34;,&#34;coordinates&#34;:[48.551667,-3.464444]}" id="NCID0EW4CI" xlink:type="simple">3°27'52"S, 048°33'06"E</named-content></named-content>; California Acad. of Sciences; B.L. Fisher; rainforest; yellow pan trap; BLF11517; CASLOT 014881; SEM <abbrev xmlns:xlink="http://www.w3.org/1999/xlink" xlink:title="California Academy of Sciences" id="ABBRID0E24CI" xlink:type="simple">CAS</abbrev>. <bold><italic>Paratype</italic></bold> data listed in Mita and Shaw, 2020.</p></tp:treatment-sec><tp:treatment-sec sec-type="material" id="SECID0EC5CI"><title>Additional specimens examined.</title><p>Madagascar • 3 ♀♀, 1 ♂, Antisirana Province, Makirovana Forest; 225 m a.s.l.; 28 Apr.–8 May 2011; <named-content xmlns:xlink="http://www.w3.org/1999/xlink" content-type="dwc:verbatimCoordinates" xlink:type="simple"><named-content content-type="geo-json" specific-use="{&#34;type&#34;:&#34;Point&#34;,&#34;coordinates&#34;:[49.954167,-14.170556]}" id="NCID0EL5CI" xlink:type="simple">14°10'14"S, 049°57'15"E</named-content></named-content>; California Acad. of Sciences; B.L. Fisher; rainforest; yellow pan trap; BLF26522; BLF27041; <ext-link xmlns:xlink="http://www.w3.org/1999/xlink" ext-link-type="gen" xlink:href="http://www.antweb.org/specimen/CASENT2237138" xlink:type="simple">CASENT2237138</ext-link>, <ext-link xmlns:xlink="http://www.w3.org/1999/xlink" ext-link-type="gen" xlink:href="http://www.antweb.org/specimen/CASENT2237139" xlink:type="simple">CASENT2237139</ext-link>, <ext-link xmlns:xlink="http://www.w3.org/1999/xlink" ext-link-type="gen" xlink:href="http://www.antweb.org/specimen/CASENT2237145" xlink:type="simple">CASENT2237145</ext-link>, <ext-link xmlns:xlink="http://www.w3.org/1999/xlink" ext-link-type="gen" xlink:href="http://www.antweb.org/specimen/CASENT2237146" xlink:type="simple">CASENT2237146</ext-link>; <abbrev xmlns:xlink="http://www.w3.org/1999/xlink" xlink:title="California Academy of Sciences" id="ABBRID0EQ5CI" xlink:type="simple">CAS</abbrev> • 1 ♂, Antisirana Province, SAVA Region, Vohemar District, Antsahabelela rain forest, 9 km SW Daraina Binara; 16–23 Feb. 2011; <named-content xmlns:xlink="http://www.w3.org/1999/xlink" content-type="dwc:verbatimCoordinates" xlink:type="simple"><named-content content-type="geo-json" specific-use="{&#34;type&#34;:&#34;Point&#34;,&#34;coordinates&#34;:[49.616667,-13.250500]}" id="NCID0EX5CI" xlink:type="simple">13°15.03'S, 049°37.00'E</named-content></named-content>; California Acad. of Sciences; M. Irwin, R. Harin’Hala leg.; Malaise; in humid forest; MG-58-20; <ext-link xmlns:xlink="http://www.w3.org/1999/xlink" ext-link-type="gen" xlink:href="http://www.antweb.org/specimen/CASENT2237021" xlink:type="simple">CASENT2237021</ext-link>; <abbrev xmlns:xlink="http://www.w3.org/1999/xlink" xlink:title="California Academy of Sciences" id="ABBRID0E35CI" xlink:type="simple">CAS</abbrev>.</p></tp:treatment-sec><tp:treatment-sec sec-type="distribution" id="SECID0EA6CI"><title>Distribution.</title><p>(Fig. <xref ref-type="fig" rid="F43">43</xref>) Madagascar.</p></tp:treatment-sec><tp:treatment-sec sec-type="comments" id="SECID0EK6CI"><title>Comments.</title><p><italic><tp:taxon-name><tp:taxon-name-part taxon-name-part-type="genus" reg="Dinapsis">Dinapsis</tp:taxon-name-part><tp:taxon-name-part taxon-name-part-type="species" reg="planifrons">planifrons</tp:taxon-name-part></tp:taxon-name></italic> is known only from forests in western and northern Madagascar (Antisirana, Fianarantsoa, Mahajanga, and Toliara provinces). <italic><tp:taxon-name><tp:taxon-name-part taxon-name-part-type="genus" reg="Dinapsis">Dinapsis</tp:taxon-name-part><tp:taxon-name-part taxon-name-part-type="species" reg="planifrons">planifrons</tp:taxon-name-part></tp:taxon-name></italic> is a very distinctive species, not likely to be confused with any other. It is the most common species of the <italic><tp:taxon-name><tp:taxon-name-part taxon-name-part-type="genus" reg="Dinapsis">Dinapsis</tp:taxon-name-part><tp:taxon-name-part taxon-name-part-type="species" reg="hirtipes">hirtipes</tp:taxon-name-part></tp:taxon-name></italic> species group, known as “crested wasps” because of the smooth flat-faced head with the vertex conspicuously produced dorsally as a crested ridge. <italic><tp:taxon-name><tp:taxon-name-part taxon-name-part-type="genus" reg="Dinapsis">D.</tp:taxon-name-part><tp:taxon-name-part taxon-name-part-type="species" reg="planifrons">planifrons</tp:taxon-name-part></tp:taxon-name></italic> can be distinguished from all other species by having the hind tibia apex produced into an extended prong with long apical seta with spatulate tips. For a full species description and more information on its distribution and distinguishing characteristics, see <xref ref-type="bibr" rid="B39">Mita and Shaw (2020)</xref>.</p></tp:treatment-sec><tp:treatment-sec><!--Section generated to contain objects referenced in tp:taxon-treatment.--><fig id="F43" position="float" orientation="portrait"><object-id xmlns:xlink="http://www.w3.org/1999/xlink" content-type="doi" xlink:type="simple">10.3897/zookeys.1112.82307.figure43</object-id><object-id xmlns:xlink="http://www.w3.org/1999/xlink" content-type="arpha" xlink:type="simple">045CD366-6140-5542-9AAA-94DEF2D5FDDA</object-id><label>Figure 43.</label><caption><p>Distribution maps of <italic><tp:taxon-name><tp:taxon-name-part taxon-name-part-type="genus" reg="Dinapsis">Dinapsis</tp:taxon-name-part></tp:taxon-name></italic> species <bold>A</bold> country occurrences for the genus <italic><tp:taxon-name><tp:taxon-name-part taxon-name-part-type="genus" reg="Dinapsis">Dinapsis</tp:taxon-name-part></tp:taxon-name></italic><bold>B</bold> specimen point data of described <italic><tp:taxon-name><tp:taxon-name-part taxon-name-part-type="genus" reg="Dinapsis">Dinapsis</tp:taxon-name-part></tp:taxon-name></italic> species plotted on a topographical relief map <bold>C</bold><italic><tp:taxon-name><tp:taxon-name-part taxon-name-part-type="genus" reg="Dinapsis">Dinapsis</tp:taxon-name-part></tp:taxon-name></italic> species occurring in Madagascar and Mauritius, excluding the <italic><tp:taxon-name><tp:taxon-name-part taxon-name-part-type="genus" reg="Dinapsis">D.</tp:taxon-name-part><tp:taxon-name-part taxon-name-part-type="species" reg="hirtipes">hirtipes</tp:taxon-name-part></tp:taxon-name></italic> species-group (specimen point data plotted on a topographical relief map) <bold>D</bold> Madagascan records of <italic><tp:taxon-name><tp:taxon-name-part taxon-name-part-type="genus" reg="Dinapsis">Dinapsis</tp:taxon-name-part></tp:taxon-name></italic> species in the <italic><tp:taxon-name><tp:taxon-name-part taxon-name-part-type="genus" reg="Dinapsis">D.</tp:taxon-name-part><tp:taxon-name-part taxon-name-part-type="species" reg="hirtipes">hirtipes</tp:taxon-name-part></tp:taxon-name></italic> species group (specimen point data plotted on a topographical relief map).</p></caption><graphic xmlns:xlink="http://www.w3.org/1999/xlink" xlink:href="zookeys-1112-027_article-82307__-g043.jpg" position="float" orientation="portrait" xlink:type="simple" id="oo_714059.jpg"><uri content-type="original_file" xlink:type="simple">https://binary.pensoft.net/fig/714059</uri></graphic></fig></tp:treatment-sec><ref-list><ref id="B39"><mixed-citation xmlns:xlink="http://www.w3.org/1999/xlink" xlink:type="simple"><person-group><name name-style="western"><surname>Mita</surname><given-names>T</given-names></name><name name-style="western"><surname>Shaw</surname><given-names>SR</given-names></name></person-group> (<year>2020</year>) <article-title>A taxonomic study of <italic><tp:taxon-name><tp:taxon-name-part taxon-name-part-type="genus">Dinapsis</tp:taxon-name-part></tp:taxon-name></italic> Waterson, 1922 from Madagascar (<tp:taxon-name><tp:taxon-name-part taxon-name-part-type="order">Hymenoptera</tp:taxon-name-part></tp:taxon-name>: <tp:taxon-name><tp:taxon-name-part taxon-name-part-type="family">Megalyridae</tp:taxon-name-part></tp:taxon-name>, <tp:taxon-name><tp:taxon-name-part taxon-name-part-type="tribe">Dinapsini</tp:taxon-name-part></tp:taxon-name>): crested wasps of the <italic><tp:taxon-name><tp:taxon-name-part taxon-name-part-type="genus"/><tp:taxon-name-part taxon-name-part-type="species">hirtipes</tp:taxon-name-part></tp:taxon-name></italic> species-group.</article-title><source>Zootaxa</source><volume>4858</volume>(<issue>1</issue>): <fpage>71</fpage>–<lpage>84</lpage>. <ext-link xlink:type="simple" ext-link-type="doi" xlink:href="10.11646/zootaxa.4858.1.4">https://doi.org/10.11646/zootaxa.4858.1.4</ext-link></mixed-citation></ref></ref-list></tp:taxon-treatment>
