# Supplementary material for: ﻿Revision of the endemic African genus Dinapsis (Dinapsini, Megalyridae, Hymenoptera) with description of seven new species
Source: Zookeys. 2022 Jul 12;1112:27–122. doi: 10.3897/zookeys.1112.82307 (PMC9848780; doi:10.3897/zookeys.1112.82307)
Supplement: XML Treatment for Dinapsis spinitibia [file zookeys.1112.82307-treatment16.xml]

<!DOCTYPE tp:taxon-treatment
  PUBLIC "-//TaxonX//DTD Taxonomic Treatment Publishing DTD v0 20100105//EN" "tax-treatment-NSO.dtd">
<tp:taxon-treatment xmlns:tp="http://www.plazi.org/taxpub"><tp:treatment-meta><kwd-group><label>Taxon classification</label><kwd>
                <named-content content-type="kingdom">Animalia</named-content>
              </kwd><kwd>
                <named-content content-type="order">Hymenoptera</named-content>
              </kwd><kwd>
                <named-content content-type="family">Megalyridae</named-content>
              </kwd></kwd-group><mixed-citation publication-type="journal"><person-group><name><surname>van Noort</surname><given-names>Simon</given-names></name><name><surname>Shaw</surname><given-names>Scott Richard</given-names></name><name><surname>Copeland</surname><given-names>Robert S.</given-names></name></person-group><article-title>﻿Revision of the endemic African genus <italic><tp:taxon-name><tp:taxon-name-part taxon-name-part-type="genus" reg="Dinapsis">Dinapsis</tp:taxon-name-part></tp:taxon-name></italic> (<tp:taxon-name><tp:taxon-name-part taxon-name-part-type="tribe">Dinapsini</tp:taxon-name-part></tp:taxon-name>, <tp:taxon-name><tp:taxon-name-part taxon-name-part-type="family">Megalyridae</tp:taxon-name-part></tp:taxon-name>, <tp:taxon-name><tp:taxon-name-part taxon-name-part-type="order">Hymenoptera</tp:taxon-name-part></tp:taxon-name>) with description of seven new species</article-title><source>Zookeys</source><day>12</day><month>07</month><year>2022</year><volume>1112</volume><fpage>27</fpage><lpage>122</lpage><pub-id pub-id-type="doi">10.3897/zookeys.1112.82307</pub-id></mixed-citation></tp:treatment-meta><tp:nomenclature><label>﻿</label><tp:taxon-name>
              <object-id xmlns:xlink="http://www.w3.org/1999/xlink" content-type="arpha" xlink:type="simple">114B3B8B-A5E0-5F38-99B0-A8519414E3E3</object-id>
              <tp:taxon-name-part taxon-name-part-type="genus" reg="Dinapsis">Dinapsis</tp:taxon-name-part>
              <tp:taxon-name-part taxon-name-part-type="species" reg="spinitibia">spinitibia</tp:taxon-name-part>
              <object-id xmlns:xlink="http://www.w3.org/1999/xlink" content-type="zoobank" xlink:type="simple">https://zoobank.org/4C2CB71C-5303-4261-AD62-53B9734DDA5F</object-id>
            </tp:taxon-name><tp:taxon-authority>van Noort &amp; Shaw</tp:taxon-authority><tp:taxon-status xmlns:xlink="http://www.w3.org/1999/xlink" xlink:type="simple">sp. nov.</tp:taxon-status><xref ref-type="fig" rid="F21">Figs 21</xref><xref ref-type="fig" rid="F22">, 22</xref><xref ref-type="fig" rid="F23">, 23</xref></tp:nomenclature><tp:treatment-sec sec-type="material" id="SECID0E1LDI"><title>Material examined.</title><p><bold><italic>Holotype</italic>.</bold> Tanzania • ♂; Tanga, Muheza Dist. Kwamgumi For. Res.; <named-content xmlns:xlink="http://www.w3.org/1999/xlink" content-type="dwc:verbatimCoordinates" xlink:type="simple"><named-content content-type="geo-json" specific-use="{&#34;type&#34;:&#34;Point&#34;,&#34;coordinates&#34;:[38.733333,-4.950000]}" id="NCID0EIMDI" xlink:type="simple">4°57S 38°44E</named-content></named-content>; 170–220 m a.s.l.; 9 Nov. 1995; Fog 18-CD, <abbrev xmlns:xlink="http://www.w3.org/1999/xlink" xlink:title="Natural History Museum of Denmark, University of Copenhagen" id="ABBRID0ENMDI" xlink:type="simple">NHMD</abbrev>, Denmark; U. Copenhagen UDSM Canopy Fogging Project; S.H. McKamey et al. leg.; <italic><tp:taxon-name><tp:taxon-name-part taxon-name-part-type="genus" reg="Dinapsis">Dinapsis</tp:taxon-name-part></tp:taxon-name></italic> sp. ♂, <tp:taxon-name><tp:taxon-name-part taxon-name-part-type="family">Megalyridae</tp:taxon-name-part></tp:taxon-name>; IMAGED WaspWeb LAS 4.9 <named-content xmlns:xlink="http://www.w3.org/1999/xlink" content-type="dwc:institutional_code" xlink:title="Iziko South African Museum" xlink:href="http://grbio.org/institution/iziko-museums-cape-town" xlink:type="simple">SAMC</named-content> 2021 (yellow label); HOLOTYPE <italic><tp:taxon-name><tp:taxon-name-part taxon-name-part-type="genus" reg="Dinapsis">Dinapsis</tp:taxon-name-part><tp:taxon-name-part taxon-name-part-type="species" reg="spinitibia">spinitibia</tp:taxon-name-part></tp:taxon-name></italic> van Noort &amp; Shaw, 2022 (red label); <abbrev xmlns:xlink="http://www.w3.org/1999/xlink" xlink:title="Natural History Museum of Denmark, University of Copenhagen" id="ABBRID0EMNDI" xlink:type="simple">NHMD</abbrev>.</p></tp:treatment-sec><tp:treatment-sec sec-type="diagnosis" id="SECID0EQNDI"><title>Diagnosis.</title><p>Extremely stout bodied, uniquely with two sharply elongate, parallel, stout spines positioned in close apposition on hind tibial apex (Fig. <xref ref-type="fig" rid="F23">23A–F</xref>). Head with strong coarsely foveate sculpture and massive genae. Mesosoma strongly sculptured with raised transverse mesoscutal carinae, projecting into dorsolateral teeth (Fig. <xref ref-type="fig" rid="F21">21E</xref>).</p><fig id="F21" position="float" orientation="portrait"><object-id xmlns:xlink="http://www.w3.org/1999/xlink" content-type="doi" xlink:type="simple">10.3897/zookeys.1112.82307.figure21</object-id><object-id xmlns:xlink="http://www.w3.org/1999/xlink" content-type="arpha" xlink:type="simple">46BF92DF-CD91-5584-8EE2-A371E2722EC4</object-id><label>Figure 21.</label><caption><p><italic><tp:taxon-name><tp:taxon-name-part taxon-name-part-type="genus" reg="Dinapsis">Dinapsis</tp:taxon-name-part><tp:taxon-name-part taxon-name-part-type="species" reg="spinitibia">spinitibia</tp:taxon-name-part></tp:taxon-name></italic> van Noort &amp; Shaw, sp. nov. holotype female (<abbrev xmlns:xlink="http://www.w3.org/1999/xlink" xlink:title="Natural History Museum of Denmark, University of Copenhagen" id="ABBRID0ERODI" xlink:type="simple">NHMD</abbrev>) <bold>A</bold> habitus, lateral view <bold>B</bold> habitus, dorsal view <bold>C</bold> head, mesosoma, lateral view <bold>D</bold> head, mesosoma, dorsal view <bold>E</bold> head, mesosoma, dorsolateral view <bold>F</bold> habitus, ventral view. Scale bars: 500 µm (<bold>A–D, F</bold>); 200 µm (<bold>E</bold>).</p></caption><graphic xmlns:xlink="http://www.w3.org/1999/xlink" xlink:href="zookeys-1112-027_article-82307__-g021.jpg" position="float" orientation="portrait" xlink:type="simple" id="oo_714037.jpg"><uri content-type="original_file" xlink:type="simple">https://binary.pensoft.net/fig/714037</uri></graphic></fig></tp:treatment-sec><tp:treatment-sec sec-type="distribution" id="SECID0EKPDI"><title>Distribution.</title><p>(Fig. <xref ref-type="fig" rid="F44">44</xref>) Tanzania.</p><fig id="F22" position="float" orientation="portrait"><object-id xmlns:xlink="http://www.w3.org/1999/xlink" content-type="doi" xlink:type="simple">10.3897/zookeys.1112.82307.figure22</object-id><object-id xmlns:xlink="http://www.w3.org/1999/xlink" content-type="arpha" xlink:type="simple">BA63FB08-99B0-52F8-80C2-60BBC676C3C6</object-id><label>Figure 22.</label><caption><p><italic><tp:taxon-name><tp:taxon-name-part taxon-name-part-type="genus" reg="Dinapsis">Dinapsis</tp:taxon-name-part><tp:taxon-name-part taxon-name-part-type="species" reg="spinitibia">spinitibia</tp:taxon-name-part></tp:taxon-name></italic> van Noort &amp; Shaw, sp. nov. holotype female (<abbrev xmlns:xlink="http://www.w3.org/1999/xlink" xlink:title="Natural History Museum of Denmark, University of Copenhagen" id="ABBRID0EHQDI" xlink:type="simple">NHMD</abbrev>) <bold>A</bold> head, anterior view <bold>B</bold> head, ventrolateral view <bold>C</bold> head, mesoscutum, dorsal view <bold>D</bold> head, mesoscutum, dorso-anterior view <bold>E</bold> propodeum, metasoma, dorsal view <bold>F</bold> wings, dorsal view. Scale bars: 200 µm (<bold>A–D</bold>); 500 µm (<bold>E, F</bold>).</p></caption><graphic xmlns:xlink="http://www.w3.org/1999/xlink" xlink:href="zookeys-1112-027_article-82307__-g022.jpg" position="float" orientation="portrait" xlink:type="simple" id="oo_714038.jpg"><uri content-type="original_file" xlink:type="simple">https://binary.pensoft.net/fig/714038</uri></graphic></fig></tp:treatment-sec><tp:treatment-sec sec-type="comments" id="SECID0EARDI"><title>Comments.</title><p><italic><tp:taxon-name><tp:taxon-name-part taxon-name-part-type="genus" reg="Dinapsis">Dinapsis</tp:taxon-name-part><tp:taxon-name-part taxon-name-part-type="species" reg="spinitibia">spinitibia</tp:taxon-name-part></tp:taxon-name></italic> is known only from the Kwamgumi Forest Reserve.</p><fig id="F23" position="float" orientation="portrait"><object-id xmlns:xlink="http://www.w3.org/1999/xlink" content-type="doi" xlink:type="simple">10.3897/zookeys.1112.82307.figure23</object-id><object-id xmlns:xlink="http://www.w3.org/1999/xlink" content-type="arpha" xlink:type="simple">B8C39ED2-85AD-569A-9E80-D15721C291AA</object-id><label>Figure 23.</label><caption><p><italic><tp:taxon-name><tp:taxon-name-part taxon-name-part-type="genus" reg="Dinapsis">Dinapsis</tp:taxon-name-part><tp:taxon-name-part taxon-name-part-type="species" reg="spinitibia">spinitibia</tp:taxon-name-part></tp:taxon-name></italic> van Noort &amp; Shaw, sp. nov. holotype female (<abbrev xmlns:xlink="http://www.w3.org/1999/xlink" xlink:title="Natural History Museum of Denmark, University of Copenhagen" id="ABBRID0EESDI" xlink:type="simple">NHMD</abbrev>) <bold>A</bold> hind leg, antiaxial view <bold>B</bold> tibial spines, lateral view <bold>C</bold> tibial spines, basitarsus, antiaxial view <bold>D</bold> tibial spines, basitarsus, axial view <bold>E</bold> habitus, lateral view (specimen in ethanol prior to being mounted) <bold>F</bold> hind leg antiaxial view (specimen in ethanol prior to being mounted). Scale bars: 200 µm (<bold>A, B, D</bold>); 100 µm (<bold>C</bold>).</p></caption><graphic xmlns:xlink="http://www.w3.org/1999/xlink" xlink:href="zookeys-1112-027_article-82307__-g023.jpg" position="float" orientation="portrait" xlink:type="simple" id="oo_714039.jpg"><uri content-type="original_file" xlink:type="simple">https://binary.pensoft.net/fig/714039</uri></graphic></fig></tp:treatment-sec><tp:treatment-sec sec-type="etymology" id="SECID0E4SDI"><title>Etymology.</title><p>This species is named after the sharply pointed, stout spines present on the apex of the hind tibia (Fig. <xref ref-type="fig" rid="F23">23A–F</xref>). Noun in apposition.</p></tp:treatment-sec><tp:treatment-sec sec-type="description" id="SECID0EHTDI"><title>Description.</title><p><bold>Holotype female. <italic>Body</italic></bold> length 3.6 mm.</p><p><bold><italic>Colour</italic>.</bold> Head orange-brown; mandibles grading to dark brown in apical 1/2. Mesosoma with black ground plan, dorsally diffused with small orange-brown areas on mesoscutum. Pronotum, mesopleuron and propodeum black. Metasoma light brown. Head with a covering of sparse white setae which are longer on face and frons. Scape, pedicel, F1 and basal F2 yellowish brown, F3–F12 orange-brown. Coxae and trochanters orange-brown, femora and tibiae dark orange-brown, tarsi yellowish brown. Eyes and ocelli silvery. Wing membrane clear except for two light brown pigmented patches extending partly across forewing as semi-bands.</p><p><bold><italic>Head</italic></bold> oval, 1.25 × wider than high; vertex, frons, and face coarsely foveate; ocelli small, <abbrev xmlns:xlink="http://www.w3.org/1999/xlink" xlink:title="ocular ocellar line, shortest distance from inner eye orbit and outer margin of posterior ocellus" id="ABBRID0E6TDI" xlink:type="simple">OOL</abbrev> 1.6 × ocellar diameter; all ocelli bounded by a partial semi-circular depression on the side facing outer edge of the triangle; ocellar triangle equilateral; eye large and slightly protuberant, medially parallel in anterior view, but diverging dorsally and ventrally; eye devoid of ocular setae; eye margined posteriorly by wide foveate groove bounded by strong carina; these carinae extend through genae to meet anteriorly above toruli; foveae absent in section of groove present on gena; genae massive; postocular orbital carina weakly present; antenna with 12 thin, elongate flagellomeres having flagellar length/width ratios as follows: F1 = 8.5 (very narrow basally), F2-F4 = 10.0, F5 = 6.7, F6-F7 = 6.4, F8 = 6.0, F9 = 7.0, F10 = 5.7, F11 = 5.2, F12 = 7.3; temple adjacent to ocular orbital carina coarsely foveate, temple large, width 1.4 × eye width in lateral view; malar length equivalent to mandible width basally; occiput largely polished between postocular carina and occipital carina; occipital carina evenly wide, crenulate.</p><p><bold><italic>Mesosoma</italic>.</bold> Pronotum polished, laterally excavated with a row of large oblong foveae situated posteriorly on the margin with the mesopleuron, no foveae along dorsolateral margin. Mesoscutal anterior plate polished, with a medial suture grading into a row of punctures, anterior plate with strong lateral carinae extending dorsally into two teeth-like projections; mesoscutum 0.9 × wider than long, with strong transverse carina extending into two lateral, dorsally projecting teeth; sparse, short setae; anterodorsally with two diffuse parallel orange-brown elongate patches; axillae and posterolaterally on the scutellum with diffuse orange-brown patches; medial mesoscutal furrow with jagged edges and foveae; transscutal articulation a smooth, narrow furrow, anterior edge largely straight except medially, posterior edge straight; scutoscutellar sulcus poorly defined, absent medially, laterally comprising three elongate foveae; scutellar disc strongly rugulose, with scattered erect, short white setae; mesopleuron coarsely foveate with short white setae, in posterior medial 1/2 polished area grading into striations anteriorly and abutting vertical row of foveae posteriorly, with large median mid-pit. Metanotum with raised, setose medial area flanked laterally by depression with 3–5 foveae. Propodeum medially polished with strong transverse carinae between the submedian longitudinal carinae defining the three central tracks; lateral longitudinal tracks with defined transverse carinae. All five tracks anteriorly with deep foveae.</p><p><bold><italic>Legs</italic>.</bold> All legs with white setae. Apex of fore and mid tibiae with comb of four or five stout spines; hind coxa shagreened, with sparse, small, white setae; hind femur stout, shagreened, 2.4 × longer than wide, with strong, long, erect white setae projecting from dorsal and ventral margin, outer surface of hind femur sparsely, covered with short, erect, white setae; inner surface of hind femur polished with very short setae; surface of hind tibia rugulose, with two sharp stout, but elongate black (grading to white apically) spines, in close apposition, projecting from dorsoapical margin (almost as long as basitarsus 0.83 ×); two hind tibial spurs strong, curved, longitudinally striate with minute setae; hind tibia with long, erect, white setae dorsally and ventrally, shorter setae laterally; dorsal setae lacking spatulate tips; inner ventral margin of hind tibia with a dense longitudinal patch of shorter white setae; hind basitarsus long, 1.4 × length of remaining four tarsomeres combined; basitarsus ventrally with dense preening brush consisting of numerous short, white setae, inclined posteriorly; basitarsus dorsally with two or three strong, long, erect white setae, lacking spatulate tips; T2 and T3 slightly longer than wide, T4 ca. as long as wide, T5 3.4 × as long as wide; all tarsomeres with normal small hair-like setae; tarsal claw simple, weakly curved.</p><p><bold><italic>Wings</italic>.</bold> Forewing length 3.15 mm, 3.3 × longer than wide; wing basally with cells R and 1A largely devoid of setae, but with widely spaced strong erect setae projecting from surrounding veins; remaining wing surface evenly, but sparsely covered with small, scattered setae; basally and medially with scattered stronger, short setae; wing clear, with two light brown pigmented patches, positioned in two vertical semi-bands. Basal wing band narrowest dorsally, covering basal 1/10 of cell 1M, posterior 1/5 of cell R, and anterior 1/8 of cell 1Cu, extending ventrally to wing margin, diffusely covering basal 1/2 of cell 2CU and all of 3A, both of which are hardly demarcated by ephemeral veins; apical wing band reduced to two patches; dorsal patch starting at base of pterostigma, and anterior end of 1R1, extending apically to cover basal posterior quarter of marginal cell 2R1, ventrally to cover almost entire cell 1+2RS, ventrally wider and more diffuse; ventral patch starting below vein M and extending to but not reaching posterior margin of wing; forewing venation with vein Rs apically curving abruptly towards anterior wing margin to form short, truncate marginal cell 2R1; apical segment of vein M long, extending beyond apex of marginal cell, vein M with small white bulla 1/3 of vein length. Hind wing with apical stub of vein Rs 2/3 of shortest width between the propodeal submedian longitudinal carinae.</p><p><bold><italic>Metasoma</italic></bold> in dorsal view 1.3 × as long as wide, with seven dorsally visible terga, all polished, with row of long erect, white setae, terminally with white setae in dense patch; pygostyles long (as long as hind tarsus 2), elongate, projecting.</p></tp:treatment-sec><tp:treatment-sec><!--Section generated to contain objects referenced in tp:taxon-treatment.--><fig id="F44" position="float" orientation="portrait"><object-id xmlns:xlink="http://www.w3.org/1999/xlink" content-type="doi" xlink:type="simple">10.3897/zookeys.1112.82307.figure44</object-id><object-id xmlns:xlink="http://www.w3.org/1999/xlink" content-type="arpha" xlink:type="simple">D554275F-122B-5EB4-A45C-1FE3735E74AB</object-id><label>Figure 44.</label><caption><p>Distribution map of <italic><tp:taxon-name><tp:taxon-name-part taxon-name-part-type="genus" reg="Dinapsis">Dinapsis</tp:taxon-name-part></tp:taxon-name></italic> species occurring on the African mainland (specimen point data plotted on a topographical relief map).</p></caption><graphic xmlns:xlink="http://www.w3.org/1999/xlink" xlink:href="zookeys-1112-027_article-82307__-g044.jpg" position="float" orientation="portrait" xlink:type="simple" id="oo_714060.jpg"><uri content-type="original_file" xlink:type="simple">https://binary.pensoft.net/fig/714060</uri></graphic></fig></tp:treatment-sec></tp:taxon-treatment>
