# Supplementary material for: ﻿Revision of the endemic African genus Dinapsis (Dinapsini, Megalyridae, Hymenoptera) with description of seven new species
Source: Zookeys. 2022 Jul 12;1112:27–122. doi: 10.3897/zookeys.1112.82307 (PMC9848780; doi:10.3897/zookeys.1112.82307)
Supplement: Supplementary material 1 — Appendix 1 [file zookeys-1112-027_article-82307__-s001.lif3]

<?xml version="1.0" encoding="UTF-8"?>
<lif3_key xmlns="http://www.lucidcentral.org/2006/LIF3/">
  <properties>
    <property key="key_authors" type="java.lang.String" value="Simon van Noort (Iziko Museums of South Africa)"/>
    <property key="export_key_flatten_entities" type="java.lang.Boolean" value="false"/>
    <property key="key_title" type="java.lang.String" value="Key to species of Afrotropical Megalyridae (Hymenoptera)"/>
    <property key="deploy_key_skip_needs_revision" type="java.lang.Boolean" value="true"/>
    <property key="deploy_key_dest" type="java.lang.String" value="I:\Users\svannoort\ACTIVE Documents 24 Jan 2020\My Webs\Megalyroidea\Megalyridae\Keys\Lucid_matrix_key"/>
    <property key="deploy_key_title" type="java.lang.String" value="Key to species of Afrotropical Megalyridae (Hymenoptera)"/>
    <property key="MediaPanel_last_images_folder" type="java.lang.String" value="I:\Users\svannoort\ACTIVE Documents 24 Jan 2020\Lucid keys\Megalyridae key to African species\Media\Images"/>
    <property key="deploy_key_copy_media" type="java.lang.Boolean" value="true"/>
    <property key="export_csv_key_filename" type="java.lang.String" value="I:\Users\svannoort\ACTIVE Documents 24 Jan 2020\Megalyridae.csv"/>
    <property key="export_csv_key_transposed" type="java.lang.Boolean" value="false"/>
    <property key="deploy_key_output_filtered_key" type="java.lang.Boolean" value="false"/>
    <property key="export_csv_key_split_files" type="java.lang.Boolean" value="false"/>
    <property key="deploy_key_copy_additional_media" type="java.lang.Boolean" value="true"/>
    <property key="deploy_key_name" type="java.lang.String" value="megalyridae_key_to_african_species"/>
    <property key="deploy_key_output_home_page" type="java.lang.Boolean" value="false"/>
    <property key="deploy_key_copy_player_files" type="java.lang.Boolean" value="true"/>
    <property key="key_description" type="java.lang.String" value="Lucid matrix identification key to all described species of Afrotropical Megalyridae (Hymenoptera)"/>
    <property key="export_key_filename" type="java.lang.String" value="I:\Users\svannoort\ACTIVE Documents 24 Jan 2020\African_Megalyridae_species_matrix_LIF_file.lif3"/>
  </properties>
  <items>
    <item item_id="1" name="Body colour" item_type="feature" item_uid="6fb25e43-7315-4039-b8f6-575bd7384d64" revision="false" score_type="normal" score_weight="1.0" match_type="any" base_unit="none" unit_prefix="none" include_in_best="true" single_choice="false"/>
    <item item_id="2" name="Overall uniformly orange brown" item_type="state" item_uid="ef32cd93-15a2-441b-b5cf-08f302034d8d" revision="false"/>
    <item item_id="3" name="Overall black with orange patches on mesonotum" item_type="state" item_uid="cc9bff3f-15c0-42ab-9b26-23894f3edaba" revision="false"/>
    <item item_id="4" name="Head and metasoma orange brown, mesosoma black" item_type="state" item_uid="d302c5cb-ea26-449a-b5e8-77f446e43a02" revision="false"/>
    <item item_id="5" name="Head and mesosoma with metallic greenish-bronze sheen (requires good lighting to discern)" item_type="state" item_uid="94ed7dd9-a962-4461-a3d3-74616187e7a5" revision="false"/>
    <item item_id="6" name="Head normal size, height in lateral view equivalent to mesosomal height" item_type="state" item_uid="373c1a15-43f5-49de-836e-5070523a8135" revision="false"/>
    <item item_id="7" name="Head size" item_type="feature" item_uid="b7e1924b-5eb5-4b3c-80ab-12b993d489a7" revision="false" score_type="normal" score_weight="1.0" match_type="any" base_unit="none" unit_prefix="none" include_in_best="true" single_choice="false"/>
    <item item_id="8" name="Head large, height in lateral view 1.3x to1.5x greater than mesosomal height" item_type="state" item_uid="16294bf4-8d66-450d-92cc-39c856cf06d9" revision="false"/>
    <item item_id="9" name="Head oval, longer than wide in lateral view" item_type="state" item_uid="5d737441-80ba-4c60-9d56-c9ca15686926" revision="false"/>
    <item item_id="10" name="Head shape in lateral view" item_type="feature" item_uid="26173650-79d6-4ab6-9bff-ac3fe411f944" revision="false" score_type="normal" score_weight="1.0" match_type="any" base_unit="none" unit_prefix="none" include_in_best="true" single_choice="false"/>
    <item item_id="11" name="Head round, as long as wide in lateral view" item_type="state" item_uid="d954b480-f8b4-4cbb-9400-54280304e99e" revision="false"/>
    <item item_id="12" name="Female antenna with medial white section" item_type="state" item_uid="09dc8b26-bce5-48e1-8df4-13fb583c000f" revision="false"/>
    <item item_id="13" name="Female antenna" item_type="feature" item_uid="1876421d-3c9a-4632-a1b6-74f8b6eee643" revision="false" score_type="normal" score_weight="1.0" match_type="any" base_unit="none" unit_prefix="none" include_in_best="true" single_choice="false"/>
    <item item_id="14" name="Female antenna unicolorous (occasionally lighter in basal half)" item_type="state" item_uid="5c692f1a-19d0-472e-b0a2-a26cd7bf5107" revision="false"/>
    <item item_id="15" name="Sparsely foveate" item_type="state" item_uid="4ec0b262-2cc3-47aa-b036-41833c887fc5" revision="false"/>
    <item item_id="16" name="Face and vertex sculpture" item_type="feature" item_uid="c309bfba-bf3f-45fb-8913-9905183d6bd8" revision="false" score_type="normal" score_weight="1.0" match_type="any" base_unit="none" unit_prefix="none" include_in_best="true" single_choice="false"/>
    <item item_id="17" name="Sparsely and finely punctate" item_type="state" item_uid="60d50322-933f-4ac8-8694-297461a91b5d" revision="false"/>
    <item item_id="18" name="rugulose-reticulate" item_type="state" item_uid="9484e244-c363-4d5c-92e1-3ebcfbd858c6" revision="false"/>
    <item item_id="19" name="Eyes surrounded by a single orbital carina" item_type="state" item_uid="d4af9877-a0ea-4746-9100-938ddcd87bc7" revision="false"/>
    <item item_id="20" name="Orbital carina" item_type="feature" item_uid="b50bdb04-f08c-4de0-bb6e-74b8c2f774ae" revision="false" score_type="normal" score_weight="1.0" match_type="any" base_unit="none" unit_prefix="none" include_in_best="true" single_choice="false"/>
    <item item_id="21" name="Eyes surrounded by two orbital carinae, second suborbital carina may be irregular" item_type="state" item_uid="691d3e47-f8cf-40a4-9a35-4dff76eb0b45" revision="false"/>
    <item item_id="22" name="Eyes not surrounded by an orbital carina" item_type="state" item_uid="6417bafa-ee1d-45f0-93dd-e50cef4d3752" revision="false"/>
    <item item_id="23" name="Postocular furrow broad, half genal width, quarter of eye width" item_type="state" item_uid="5d7b0480-ae8c-464c-969e-cbfba5dbceb8" revision="false"/>
    <item item_id="24" name="Postocular furrow size" item_type="feature" item_uid="9ceb168a-2fab-4117-b6b2-495f2c570168" revision="false" score_type="normal" score_weight="1.0" match_type="any" base_unit="none" unit_prefix="none" include_in_best="true" single_choice="false"/>
    <item item_id="25" name="Postocular furrow narrow, one-fifth of genal width, one-seventh of eye width" item_type="state" item_uid="5898ae69-7769-415d-b2d0-5e239fbd5f5b" revision="false"/>
    <item item_id="26" name="Eye setae absent" item_type="state" item_uid="9c5bf28e-4620-4440-91b8-ea7d0cab7192" revision="false"/>
    <item item_id="27" name="Eye setae" item_type="feature" item_uid="4d5b0f27-1fe7-4228-9650-b851b841e976" revision="false" score_type="normal" score_weight="1.0" match_type="any" base_unit="none" unit_prefix="none" include_in_best="true" single_choice="false"/>
    <item item_id="28" name="Eye setae present, but short" item_type="state" item_uid="df7609c0-5349-4c68-98d0-f094366f803a" revision="false"/>
    <item item_id="29" name="Eye setae long" item_type="state" item_uid="2e078320-c71a-4107-8ea8-5a4df0d54eb4" revision="false"/>
    <item item_id="30" name="Vertex produced dorsally forming a raised transverse carina" item_type="state" item_uid="9f2aa05a-e0ff-4da2-9495-7fac7f57d3d4" revision="false"/>
    <item item_id="31" name="Vertex configuration" item_type="feature" item_uid="95f53db5-3b4e-467a-b659-fd2fabb6deef" revision="false" score_type="normal" score_weight="1.0" match_type="any" base_unit="none" unit_prefix="none" include_in_best="true" single_choice="false"/>
    <item item_id="33" name="Vertex normal, evenly rounded" item_type="state" item_uid="874926d6-1d55-413e-ac7b-3ae2a176888f" revision="false"/>
    <item item_id="34" name="Posterior margin of raised carina on vertex, and anterior margin of mesoscutum excavated medially" item_type="state" item_uid="db200c00-26d2-43bc-8ff1-b1f7b167fb11" revision="false"/>
    <item item_id="35" name="Vertex carina indentation" item_type="feature" item_uid="94f9eb05-d556-435b-bec2-18970534c77a" revision="false" score_type="normal" score_weight="1.0" match_type="any" base_unit="none" unit_prefix="none" include_in_best="true" single_choice="false"/>
    <item item_id="36" name="Posterior margin of raised carina on vertex, and anterior margin of mesoscutum flat, at most slightly excavated medially" item_type="state" item_uid="f6621782-dde5-43ad-a2e5-6c49a469c2ea" revision="false"/>
    <item item_id="38" name="Vertex with a medial row of punctures between ocelli" item_type="state" item_uid="0793e6d3-b92d-4302-b5bf-ec9c854d930a" revision="false"/>
    <item item_id="39" name="Vertex medial punctures" item_type="feature" item_uid="542d2f03-a7d7-4b57-8e44-cada79692cde" revision="false" score_type="normal" score_weight="1.0" match_type="any" base_unit="none" unit_prefix="none" include_in_best="true" single_choice="false"/>
    <item item_id="40" name="Vertex without a medial row of punctures between ocelli" item_type="state" item_uid="cc10a024-7ab1-4b1f-ad17-0bf85cad3dce" revision="false"/>
    <item item_id="41" name="Propodeum rugulose with median longitudinal furrow" item_type="state" item_uid="b22cc9b8-0a66-4fb1-9e73-9cf119c6b326" revision="false"/>
    <item item_id="42" name="Propodeum rugulose without median longitudinal furrow" item_type="state" item_uid="616d10e4-cecc-42ce-b08e-77024f7a16b5" revision="false"/>
    <item item_id="43" name="Ovipositor as long as head, mesoma and metasoma combined" item_type="state" item_uid="770c8b9e-b191-45ac-9eaa-4965a1330bc3" revision="false"/>
    <item item_id="44" name="Overall black with extensive dark red areas and red legs" item_type="state" item_uid="366ad398-8cea-4d37-841f-3b28728947ff" revision="false"/>
    <item item_id="52" name="Gena behind the orbital carina smooth, with sparse punctures" item_type="state" item_uid="2ceccfe5-8ab1-4e38-b837-1ec5dea8dc32" revision="false"/>
    <item item_id="53" name="Genal sculpture" item_type="feature" item_uid="11b16b3e-3cd3-4729-a289-02d2a1bd4153" revision="false" score_type="normal" score_weight="1.0" match_type="any" base_unit="none" unit_prefix="none" include_in_best="true" single_choice="false"/>
    <item item_id="54" name="Gena behind the orbital carina rugose" item_type="state" item_uid="e7dc6af3-f2f7-4a18-b4a3-9c4c44c4fb4a" revision="false"/>
    <item item_id="55" name="Gena behind the orbital carina punctate" item_type="state" item_uid="7028c083-22bf-4e8b-9d24-5a1f9de76f57" revision="false"/>
    <item item_id="62" name="Mesoscutum with sharply-projecting wave-shaped lateral teeth and strong transverse ridges" item_type="state" item_uid="0ee7ec78-3637-425f-a5e3-d76cd82d90c6" revision="false"/>
    <item item_id="63" name="Mesoscutal sculpture" item_type="feature" item_uid="5776dc39-bf57-4752-ac13-92a9a611ac06" revision="false" score_type="normal" score_weight="1.0" match_type="any" base_unit="none" unit_prefix="none" include_in_best="true" single_choice="false"/>
    <item item_id="64" name="Mesoscutum laterally rounded, mesonotal transverse ridges absent" item_type="state" item_uid="98db8e73-91a5-4824-bca6-23bd378f86d5" revision="false"/>
    <item item_id="65" name="Mesoscutum with a distinctive and strongly projecting postero-lateral carina (lateral mesonotal margin projected as a flange)" item_type="state" item_uid="c1d7d8c6-f282-4f7b-bcaa-769ea4ca2ab3" revision="false"/>
    <item item_id="66" name="Mesoscutal lateral carina" item_type="feature" item_uid="ed3396ac-35fc-4311-93da-f292a91f42f4" revision="false" score_type="normal" score_weight="1.0" match_type="any" base_unit="none" unit_prefix="none" include_in_best="true" single_choice="false"/>
    <item item_id="67" name="Mesoscutum without a strongly projecting postero-lateral carina" item_type="state" item_uid="f0e9a62e-d79e-4a2d-85c6-ffb191e4a250" revision="false"/>
    <item item_id="81" name="Scutoscutellar sulcus structure" item_type="feature" item_uid="8fff62f9-33fe-432f-80da-f48f6ee8385d" revision="false" score_type="normal" score_weight="1.0" match_type="any" base_unit="none" unit_prefix="none" include_in_best="true" single_choice="false"/>
    <item item_id="82" name="Scutoscutellar sulcus demarcated by smooth furrow" item_type="state" item_uid="b3793b7d-913f-4f12-9be6-e582c40a699d" revision="false"/>
    <item item_id="83" name="Scutoscutellar sulcus demarcated by foveate furrow" item_type="state" item_uid="d4b47f2d-c3e3-4b32-8cca-4e46ae098431" revision="false"/>
    <item item_id="85" name="Scutoscutellar sulci meet anteriorly before reaching the transscutal articulation" item_type="state" item_uid="fda5eafb-5005-4740-b5a2-0e8318db0b6f" revision="false"/>
    <item item_id="86" name="Scutoscutellar sulci meeting point" item_type="feature" item_uid="e5a00e26-bb24-4e37-b13a-1363a6589851" revision="false" score_type="normal" score_weight="1.0" match_type="any" base_unit="none" unit_prefix="none" include_in_best="true" single_choice="false"/>
    <item item_id="87" name="Scutoscutellar sulci anteriorly independantly meet the transscutal articulation" item_type="state" item_uid="9533d798-70c3-4007-8f71-5227b7f90036" revision="false"/>
    <item item_id="88" name="Propodeum with six longiitudinal carinae with reduced cross-carinae within each tract (at least some areas smooth)" item_type="state" item_uid="8fc12286-d502-4fc2-9d5b-742ac1268a9a" revision="false"/>
    <item item_id="89" name="Propodeal sculpture" item_type="feature" item_uid="1ef0f53a-4e62-41b8-a969-95c80712ac54" revision="false" score_type="normal" score_weight="1.0" match_type="any" base_unit="none" unit_prefix="none" include_in_best="true" single_choice="false"/>
    <item item_id="90" name="Propodeum with six  longitudinal carinae with well-developed cross-carinae within each tract" item_type="state" item_uid="4d73768c-f110-418c-92a4-1a2fd1e46a10" revision="false"/>
    <item item_id="91" name="Fore wing with two submarginal cells" item_type="state" item_uid="17ec654e-4233-48e9-9937-c33cae5034cd" revision="false"/>
    <item item_id="92" name="Forewing submarginal cell number" item_type="feature" item_uid="7aedd32a-86d0-4104-a533-4c28c545b05b" revision="false" score_type="normal" score_weight="1.0" match_type="any" base_unit="none" unit_prefix="none" include_in_best="true" single_choice="false"/>
    <item item_id="93" name="Fore wing with one submarginal cell" item_type="state" item_uid="20f5721a-4ea4-4b07-af02-0ac3b91717b9" revision="false"/>
    <item item_id="94" name="Radial cell open (radial vein apically reduced, not reaching wing margin)" item_type="state" item_uid="66fd6a77-682a-4616-8899-41113eac9ebc" revision="false"/>
    <item item_id="95" name="Radial cell closure" item_type="feature" item_uid="7e1bde3e-6636-46df-879e-707994e7deb1" revision="false" score_type="normal" score_weight="1.0" match_type="any" base_unit="none" unit_prefix="none" include_in_best="true" single_choice="false"/>
    <item item_id="96" name="Radial cell closed" item_type="state" item_uid="b093535f-ccda-4e9f-9b33-3428a6ede0fd" revision="false"/>
    <item item_id="97" name="Recurrent vein (1mcu) and vein Cu1 present" item_type="state" item_uid="5d3fa5f6-d34d-4f3e-a6ff-220847f5108a" revision="false"/>
    <item item_id="98" name="Recurrent vein presence" item_type="feature" item_uid="1768f3d7-c10a-43f0-9936-edf57e9bf9a9" revision="false" score_type="normal" score_weight="1.0" match_type="any" base_unit="none" unit_prefix="none" include_in_best="true" single_choice="false"/>
    <item item_id="99" name="Recurrent vein vein (1mcu) and vein Cu1 spectral" item_type="state" item_uid="ee9b9192-07a4-4360-a63b-2086a1245018" revision="false"/>
    <item item_id="100" name="Forewing infuscate (brownish)" item_type="state" item_uid="ce3a343e-f2e7-4f10-8e8d-c5243396378d" revision="false"/>
    <item item_id="101" name="Forewing colour patterns" item_type="feature" item_uid="8904a7ad-54d0-404d-95c7-8eaa178ee033" revision="false" score_type="normal" score_weight="1.0" match_type="any" base_unit="none" unit_prefix="none" include_in_best="true" single_choice="false"/>
    <item item_id="102" name="Forewing with two dark bands - basal band absent from costal cell" item_type="state" item_uid="39673054-20d6-48ec-80de-4b80414581a1" revision="false"/>
    <item item_id="103" name="Forewing with two dark bands - basal band extending to anterior wing margin through costal cell" item_type="state" item_uid="f2f3a6f2-910b-4d7e-bf38-1ede3b57ec89" revision="false"/>
    <item item_id="107" name="Hind tibia without erect setae" item_type="state" item_uid="d9b69ef5-d7a2-46db-b6a3-2352cfca5e29" revision="false"/>
    <item item_id="108" name="Hind tibial setation" item_type="feature" item_uid="51d6158d-d2f3-4ea5-9f1b-ccf056ac861b" revision="false" score_type="normal" score_weight="1.0" match_type="any" base_unit="none" unit_prefix="none" include_in_best="true" single_choice="false"/>
    <item item_id="109" name="Hind tibia with erect, elongate white setae" item_type="state" item_uid="92e4a0d8-0c71-40eb-a01b-3ac2a6bc2418" revision="false"/>
    <item item_id="110" name="Hind tibia with erect, elongate black setae interspersed between shorter white setae" item_type="state" item_uid="8d29a892-ffca-4fa9-8ee5-13c023a95d56" revision="false"/>
    <item item_id="111" name="Hind tibia with erect, elongate spatulate black setae with shorter white setae" item_type="state" item_uid="4d101015-6b2b-498c-a8fd-eb35e5b76468" revision="false"/>
    <item item_id="112" name="Hind tibia with two large obvious sharply-pointed spines in close apposition on hind tibial apex" item_type="state" item_uid="885db6f6-4712-456e-9fea-038a7d7073bc" revision="false"/>
    <item item_id="113" name="Hind tibial spines" item_type="feature" item_uid="405d7436-cd17-425c-9d5b-a4da6f4fa3b2" revision="false" score_type="normal" score_weight="1.0" match_type="any" base_unit="none" unit_prefix="none" include_in_best="true" single_choice="false"/>
    <item item_id="114" name="Hind tibia without apical spines" item_type="state" item_uid="30d8ea31-8bc5-4c37-b072-f1a1f3e8ff2c" revision="false"/>
    <item item_id="115" name="Distal prong present on hind tibia" item_type="state" item_uid="5b080d10-218b-44b2-99a6-c7b4c337a9f6" revision="false"/>
    <item item_id="116" name="Hind tibial prong" item_type="feature" item_uid="ee818099-443b-43a5-ab54-7a4050b44fe6" revision="false" score_type="normal" score_weight="1.0" match_type="any" base_unit="none" unit_prefix="none" include_in_best="true" single_choice="false"/>
    <item item_id="117" name="Distal prong absent on hind tibia" item_type="state" item_uid="da9708a8-d7db-468b-94f5-346f69fff0e7" revision="false"/>
    <item item_id="118" name="Setae on distal prong spatulate" item_type="state" item_uid="440b7db7-2c15-4ced-a839-954d77192cf7" revision="false"/>
    <item item_id="119" name="Hind tibial prong setae" item_type="feature" item_uid="6ce98a00-794c-4865-bca6-bcdfe56d7605" revision="false" score_type="normal" score_weight="1.0" match_type="any" base_unit="none" unit_prefix="none" include_in_best="true" single_choice="false"/>
    <item item_id="120" name="Setae on distal prong simple" item_type="state" item_uid="b4362f04-0b9b-4fcc-9c28-aa8c8fc1498e" revision="false"/>
    <item item_id="129" name="Ovipositor white excluding brown apex" item_type="state" item_uid="124bbde0-cad4-4ddb-b981-ddf8dd15175f" revision="false"/>
    <item item_id="130" name="Ovipositor colour" item_type="feature" item_uid="d8fc7ebd-c7cd-45d1-93c8-d550fc99ccc8" revision="false" score_type="normal" score_weight="1.0" match_type="any" base_unit="none" unit_prefix="none" include_in_best="true" single_choice="false"/>
    <item item_id="131" name="Ovipositor uniformly pale brown to black" item_type="state" item_uid="f88eecbe-1a92-42f6-8c1e-6aa98e21428e" revision="false"/>
    <item item_id="132" name="Ovipositor short subequal in length to metasoma" item_type="state" item_uid="f1e076f5-4eea-488e-9641-d8b6d7dfa9a0" revision="false"/>
    <item item_id="133" name="Ovipositor length" item_type="feature" item_uid="346ee8fe-b02c-40f6-9041-3ce0069b72fb" revision="false" score_type="normal" score_weight="1.0" match_type="any" base_unit="none" unit_prefix="none" include_in_best="true" single_choice="false"/>
    <item item_id="134" name="Ovipositor as long as mesoma and metasoma combined" item_type="state" item_uid="dbf98c5a-2d54-42c7-bccd-7fe6ac307617" revision="false"/>
    <item item_id="135" name="Ovipositor longer than entire body" item_type="state" item_uid="8f126971-b7cc-4e06-9f0d-a6809417bd37" revision="false"/>
    <item item_id="136" name="Dinapsis albicauda" item_type="entity" item_uid="a498fd25-5556-4324-85a8-2f6478067803" revision="false" entity_type="entity" is_list_view_node="true"/>
    <item item_id="137" name="Overall uniformly black or dark brown" item_type="state" item_uid="9e0be6dd-e6d9-4caf-a21d-0620346c2911" revision="false"/>
    <item item_id="138" name="Dinapsis albicoxa" item_type="entity" item_uid="4b1ac40b-6269-4654-9354-4081ddbbbcab" revision="false" entity_type="entity" is_list_view_node="true"/>
    <item item_id="139" name="Dinapsis bicolor" item_type="entity" item_uid="87715676-b2c9-4751-bc13-76282cc94c54" revision="false" entity_type="entity" is_list_view_node="true"/>
    <item item_id="140" name="Dinapsis centralis" item_type="entity" item_uid="5cb3c771-53cd-4e0c-a743-f37ea7b75b89" revision="false" entity_type="entity" is_list_view_node="true"/>
    <item item_id="141" name="Dinapsis cresta" item_type="entity" item_uid="818737f0-3ea0-4815-aeb7-38a4a09c9502" revision="false" entity_type="entity" is_list_view_node="true"/>
    <item item_id="142" name="Dinapsis gamka" item_type="entity" item_uid="41fd7e4a-5eb9-40d0-aab5-c232e873e875" revision="false" entity_type="entity" is_list_view_node="true"/>
    <item item_id="143" name="Dinapsis hirtipes" item_type="entity" item_uid="41963476-bc08-4d81-bdb6-e55351a79e16" revision="false" entity_type="entity" is_list_view_node="true"/>
    <item item_id="144" name="Dinapsis igneus" item_type="entity" item_uid="41a56371-543f-4f5f-980e-048209c6c982" revision="false" entity_type="entity" is_list_view_node="true"/>
    <item item_id="145" name="Dinapsis luteus" item_type="entity" item_uid="e680fbcf-9095-4d00-b5ed-04a1257b6d52" revision="false" entity_type="entity" is_list_view_node="true"/>
    <item item_id="146" name="Dinapsis nubilis" item_type="entity" item_uid="c47ee5a3-e917-46ae-b9d3-d102e82b8174" revision="false" entity_type="entity" is_list_view_node="true"/>
    <item item_id="147" name="Dinapsis oculohirta" item_type="entity" item_uid="3b0c123a-c756-456c-9d97-c7ef7516e281" revision="false" entity_type="entity" is_list_view_node="true"/>
    <item item_id="148" name="Dinapsis planifrons" item_type="entity" item_uid="584d08d6-1eb9-4bea-9954-1479208d83aa" revision="false" entity_type="entity" is_list_view_node="true"/>
    <item item_id="149" name="Dinapsis scriptus" item_type="entity" item_uid="780450b6-b1cd-4568-bea2-bca42ab178d7" revision="false" entity_type="entity" is_list_view_node="true"/>
    <item item_id="150" name="Dinapsis seyrigi" item_type="entity" item_uid="1536cd06-71e6-4b59-b342-ea37b2b670fb" revision="false" entity_type="entity" is_list_view_node="true"/>
    <item item_id="151" name="Dinapsis spinitibia" item_type="entity" item_uid="99f422e3-6e33-4f06-99d5-a85d9f2195ea" revision="false" entity_type="entity" is_list_view_node="true"/>
    <item item_id="152" name="Dinapsis taita" item_type="entity" item_uid="c3de8965-2922-4bd8-9196-d82a8bcf6edc" revision="false" entity_type="entity" is_list_view_node="true"/>
    <item item_id="153" name="Dinapsis tricolor" item_type="entity" item_uid="39b2a163-2dd4-439f-8a71-aefa777e7e0d" revision="false" entity_type="entity" is_list_view_node="true"/>
    <item item_id="154" name="Dinapsis turneri" item_type="entity" item_uid="fb365515-81e1-41f2-90e0-0cb7a08c292a" revision="false" entity_type="entity" is_list_view_node="true"/>
    <item item_id="155" name="Dinapsis zulu" item_type="entity" item_uid="94351312-4176-434c-89c8-e736f1d251cf" revision="false" entity_type="entity" is_list_view_node="true"/>
    <item item_id="156" name="Megalyra fasciipennis" item_type="entity" item_uid="53722a96-2ca8-4d30-ba17-ab8766654603" revision="false" entity_type="entity" is_list_view_node="true"/>
    <item item_id="157" name="Megalyridia capensis" item_type="entity" item_uid="4c9183c5-f7a0-4a44-bdca-84dcd4ce97cf" revision="false" entity_type="entity" is_list_view_node="true"/>
    <item item_id="183" name="Vertex raised carina width" item_type="feature" item_uid="0dc6679c-d78a-4075-a037-0237151a2406" revision="false" score_type="normal" score_weight="1.0" match_type="any" base_unit="none" unit_prefix="none" include_in_best="true" single_choice="false"/>
    <item item_id="184" name="Raised transverse carina on vertex less developed, width of carina narrower than minimum distance between inner eye margins in anterior view" item_type="state" item_uid="653a3d72-4f6d-47f9-a15c-b8a562ee5152" revision="false"/>
    <item item_id="185" name="Raised transverse carina on vertex strongly developed, width of carina wider than minimum distance between inner eye margins in anterior view" item_type="state" item_uid="133642e4-b966-4681-9c8b-191b694354f7" revision="false"/>
    <item item_id="191" name="Strongly rugulose punctate" item_type="state" item_uid="5ffa4a14-6ac5-4f96-a7bb-8fdb8fe5f453" revision="false"/>
    <item item_id="194" name="Head and mesosoma black, metasoma orange" item_type="state" item_uid="3ba754d6-ef37-480e-9f5a-6f8f49e56506" revision="false"/>
    <item item_id="195" name="Forewing with a single dark band (with some infuscation at wing apex)" item_type="state" item_uid="382d06eb-fcc6-4edb-87f3-18e076c7fce6" revision="false"/>
    <item item_id="196" name="Forewing clear (hyaline)" item_type="state" item_uid="f2904244-3e80-4c7c-9c82-d46e3c7aff79" revision="false"/>
    <item item_id="201" name="Polished, with scattered fine punctures" item_type="state" item_uid="ec01f9ae-bbab-42a6-a152-4c7946a4ea70" revision="false"/>
    <item item_id="220" name="Scutoscutellar sulcus demarcated by a medially broad, longitudinally striate furrow" item_type="state" item_uid="21d9f373-1241-4b07-a417-7d0897b33894" revision="false"/>
    <item item_id="222" name="Scutoscutellar sulcus demarcated by fused rugulosity" item_type="state" item_uid="d8eb72df-0e43-4af2-88de-e48b817f6382" revision="false"/>
    <item item_id="250" name="Densely foveate" item_type="state" item_uid="a9b82b86-3e07-43dc-a112-54fbf789cae8" revision="false"/>
  </items>
  <trees>
    <tree type="feature">
      <treenode item_id="1" parent_id="0"/>
      <treenode item_id="137" parent_id="1"/>
      <treenode item_id="2" parent_id="1"/>
      <treenode item_id="3" parent_id="1"/>
      <treenode item_id="194" parent_id="1"/>
      <treenode item_id="4" parent_id="1"/>
      <treenode item_id="5" parent_id="1"/>
      <treenode item_id="44" parent_id="1"/>
      <treenode item_id="7" parent_id="0"/>
      <treenode item_id="6" parent_id="7"/>
      <treenode item_id="8" parent_id="7"/>
      <treenode item_id="10" parent_id="0"/>
      <treenode item_id="9" parent_id="10"/>
      <treenode item_id="11" parent_id="10"/>
      <treenode item_id="13" parent_id="0"/>
      <treenode item_id="12" parent_id="13"/>
      <treenode item_id="14" parent_id="13"/>
      <treenode item_id="16" parent_id="0"/>
      <treenode item_id="201" parent_id="16"/>
      <treenode item_id="17" parent_id="16"/>
      <treenode item_id="191" parent_id="16"/>
      <treenode item_id="15" parent_id="16"/>
      <treenode item_id="250" parent_id="16"/>
      <treenode item_id="18" parent_id="16"/>
      <treenode item_id="20" parent_id="0"/>
      <treenode item_id="19" parent_id="20"/>
      <treenode item_id="21" parent_id="20"/>
      <treenode item_id="22" parent_id="20"/>
      <treenode item_id="24" parent_id="0"/>
      <treenode item_id="23" parent_id="24"/>
      <treenode item_id="25" parent_id="24"/>
      <treenode item_id="27" parent_id="0"/>
      <treenode item_id="26" parent_id="27"/>
      <treenode item_id="28" parent_id="27"/>
      <treenode item_id="29" parent_id="27"/>
      <treenode item_id="31" parent_id="0"/>
      <treenode item_id="30" parent_id="31"/>
      <treenode item_id="33" parent_id="31"/>
      <treenode item_id="183" parent_id="0"/>
      <treenode item_id="185" parent_id="183"/>
      <treenode item_id="184" parent_id="183"/>
      <treenode item_id="35" parent_id="0"/>
      <treenode item_id="34" parent_id="35"/>
      <treenode item_id="36" parent_id="35"/>
      <treenode item_id="39" parent_id="0"/>
      <treenode item_id="38" parent_id="39"/>
      <treenode item_id="40" parent_id="39"/>
      <treenode item_id="53" parent_id="0"/>
      <treenode item_id="52" parent_id="53"/>
      <treenode item_id="55" parent_id="53"/>
      <treenode item_id="54" parent_id="53"/>
      <treenode item_id="63" parent_id="0"/>
      <treenode item_id="62" parent_id="63"/>
      <treenode item_id="64" parent_id="63"/>
      <treenode item_id="66" parent_id="0"/>
      <treenode item_id="65" parent_id="66"/>
      <treenode item_id="67" parent_id="66"/>
      <treenode item_id="81" parent_id="0"/>
      <treenode item_id="82" parent_id="81"/>
      <treenode item_id="83" parent_id="81"/>
      <treenode item_id="222" parent_id="81"/>
      <treenode item_id="220" parent_id="81"/>
      <treenode item_id="86" parent_id="0"/>
      <treenode item_id="85" parent_id="86"/>
      <treenode item_id="87" parent_id="86"/>
      <treenode item_id="89" parent_id="0"/>
      <treenode item_id="41" parent_id="89"/>
      <treenode item_id="42" parent_id="89"/>
      <treenode item_id="90" parent_id="89"/>
      <treenode item_id="88" parent_id="89"/>
      <treenode item_id="92" parent_id="0"/>
      <treenode item_id="91" parent_id="92"/>
      <treenode item_id="93" parent_id="92"/>
      <treenode item_id="95" parent_id="0"/>
      <treenode item_id="94" parent_id="95"/>
      <treenode item_id="96" parent_id="95"/>
      <treenode item_id="98" parent_id="0"/>
      <treenode item_id="97" parent_id="98"/>
      <treenode item_id="99" parent_id="98"/>
      <treenode item_id="101" parent_id="0"/>
      <treenode item_id="196" parent_id="101"/>
      <treenode item_id="100" parent_id="101"/>
      <treenode item_id="195" parent_id="101"/>
      <treenode item_id="102" parent_id="101"/>
      <treenode item_id="103" parent_id="101"/>
      <treenode item_id="108" parent_id="0"/>
      <treenode item_id="107" parent_id="108"/>
      <treenode item_id="109" parent_id="108"/>
      <treenode item_id="110" parent_id="108"/>
      <treenode item_id="111" parent_id="108"/>
      <treenode item_id="113" parent_id="0"/>
      <treenode item_id="112" parent_id="113"/>
      <treenode item_id="114" parent_id="113"/>
      <treenode item_id="116" parent_id="0"/>
      <treenode item_id="115" parent_id="116"/>
      <treenode item_id="117" parent_id="116"/>
      <treenode item_id="119" parent_id="0"/>
      <treenode item_id="118" parent_id="119"/>
      <treenode item_id="120" parent_id="119"/>
      <treenode item_id="130" parent_id="0"/>
      <treenode item_id="129" parent_id="130"/>
      <treenode item_id="131" parent_id="130"/>
      <treenode item_id="133" parent_id="0"/>
      <treenode item_id="132" parent_id="133"/>
      <treenode item_id="134" parent_id="133"/>
      <treenode item_id="43" parent_id="133"/>
      <treenode item_id="135" parent_id="133"/>
    </tree>
    <tree type="entity">
      <treenode item_id="136" parent_id="0"/>
      <treenode item_id="138" parent_id="0"/>
      <treenode item_id="139" parent_id="0"/>
      <treenode item_id="140" parent_id="0"/>
      <treenode item_id="141" parent_id="0"/>
      <treenode item_id="142" parent_id="0"/>
      <treenode item_id="143" parent_id="0"/>
      <treenode item_id="144" parent_id="0"/>
      <treenode item_id="145" parent_id="0"/>
      <treenode item_id="146" parent_id="0"/>
      <treenode item_id="147" parent_id="0"/>
      <treenode item_id="148" parent_id="0"/>
      <treenode item_id="149" parent_id="0"/>
      <treenode item_id="150" parent_id="0"/>
      <treenode item_id="151" parent_id="0"/>
      <treenode item_id="152" parent_id="0"/>
      <treenode item_id="153" parent_id="0"/>
      <treenode item_id="154" parent_id="0"/>
      <treenode item_id="155" parent_id="0"/>
      <treenode item_id="156" parent_id="0"/>
      <treenode item_id="157" parent_id="0"/>
    </tree>
    <tree type="filter"/>
  </trees>
  <descriptions>
    <container type="normal">
      <scoring_item item_id="2">
        <scored_item item_id="150" value="1"/>
        <scored_item item_id="157" value="1"/>
      </scoring_item>
      <scoring_item item_id="3">
        <scored_item item_id="152" value="1"/>
      </scoring_item>
      <scoring_item item_id="4">
        <scored_item item_id="151" value="1"/>
      </scoring_item>
      <scoring_item item_id="5">
        <scored_item item_id="144" value="1"/>
      </scoring_item>
      <scoring_item item_id="6">
        <scored_item item_id="136" value="1"/>
        <scored_item item_id="138" value="1"/>
        <scored_item item_id="139" value="1"/>
        <scored_item item_id="140" value="1"/>
        <scored_item item_id="141" value="1"/>
        <scored_item item_id="143" value="1"/>
        <scored_item item_id="144" value="1"/>
        <scored_item item_id="146" value="1"/>
        <scored_item item_id="147" value="1"/>
        <scored_item item_id="149" value="1"/>
        <scored_item item_id="150" value="1"/>
        <scored_item item_id="151" value="1"/>
        <scored_item item_id="152" value="1"/>
        <scored_item item_id="153" value="1"/>
        <scored_item item_id="154" value="1"/>
        <scored_item item_id="155" value="1"/>
        <scored_item item_id="156" value="1"/>
        <scored_item item_id="157" value="1"/>
      </scoring_item>
      <scoring_item item_id="8">
        <scored_item item_id="145" value="1"/>
        <scored_item item_id="148" value="1"/>
        <scored_item item_id="142" value="1"/>
      </scoring_item>
      <scoring_item item_id="9">
        <scored_item item_id="138" value="1"/>
        <scored_item item_id="139" value="1"/>
        <scored_item item_id="140" value="1"/>
        <scored_item item_id="141" value="1"/>
        <scored_item item_id="142" value="1"/>
        <scored_item item_id="143" value="1"/>
        <scored_item item_id="144" value="1"/>
        <scored_item item_id="145" value="1"/>
        <scored_item item_id="146" value="1"/>
        <scored_item item_id="147" value="1"/>
        <scored_item item_id="148" value="1"/>
        <scored_item item_id="149" value="1"/>
        <scored_item item_id="150" value="1"/>
        <scored_item item_id="151" value="1"/>
        <scored_item item_id="152" value="1"/>
        <scored_item item_id="153" value="1"/>
        <scored_item item_id="154" value="1"/>
        <scored_item item_id="155" value="1"/>
        <scored_item item_id="157" value="1"/>
      </scoring_item>
      <scoring_item item_id="11">
        <scored_item item_id="136" value="1"/>
        <scored_item item_id="156" value="1"/>
      </scoring_item>
      <scoring_item item_id="12">
        <scored_item item_id="146" value="1"/>
        <scored_item item_id="147" value="1"/>
        <scored_item item_id="150" value="1"/>
        <scored_item item_id="152" value="1"/>
        <scored_item item_id="136" value="1"/>
        <scored_item item_id="153" value="1"/>
        <scored_item item_id="154" value="1"/>
        <scored_item item_id="138" value="1"/>
        <scored_item item_id="155" value="1"/>
        <scored_item item_id="141" value="1"/>
        <scored_item item_id="142" value="1"/>
        <scored_item item_id="143" value="1"/>
      </scoring_item>
      <scoring_item item_id="14">
        <scored_item item_id="144" value="1"/>
        <scored_item item_id="145" value="1"/>
        <scored_item item_id="148" value="1"/>
        <scored_item item_id="149" value="1"/>
        <scored_item item_id="151" value="1"/>
        <scored_item item_id="139" value="1"/>
        <scored_item item_id="140" value="1"/>
        <scored_item item_id="156" value="1"/>
        <scored_item item_id="157" value="1"/>
      </scoring_item>
      <scoring_item item_id="15">
        <scored_item item_id="138" value="1"/>
      </scoring_item>
      <scoring_item item_id="17">
        <scored_item item_id="145" value="1"/>
        <scored_item item_id="147" value="1"/>
        <scored_item item_id="148" value="1"/>
        <scored_item item_id="149" value="1"/>
        <scored_item item_id="136" value="1"/>
        <scored_item item_id="154" value="1"/>
        <scored_item item_id="139" value="1"/>
        <scored_item item_id="155" value="1"/>
        <scored_item item_id="141" value="1"/>
        <scored_item item_id="157" value="1"/>
        <scored_item item_id="142" value="1"/>
        <scored_item item_id="143" value="1"/>
      </scoring_item>
      <scoring_item item_id="18">
        <scored_item item_id="146" value="1"/>
        <scored_item item_id="151" value="1"/>
        <scored_item item_id="153" value="1"/>
        <scored_item item_id="140" value="1"/>
      </scoring_item>
      <scoring_item item_id="19">
        <scored_item item_id="150" value="1"/>
        <scored_item item_id="151" value="1"/>
        <scored_item item_id="154" value="1"/>
        <scored_item item_id="139" value="1"/>
        <scored_item item_id="155" value="1"/>
        <scored_item item_id="140" value="1"/>
        <scored_item item_id="157" value="1"/>
        <scored_item item_id="142" value="1"/>
      </scoring_item>
      <scoring_item item_id="21">
        <scored_item item_id="144" value="1"/>
        <scored_item item_id="145" value="1"/>
        <scored_item item_id="146" value="1"/>
        <scored_item item_id="147" value="1"/>
        <scored_item item_id="148" value="1"/>
        <scored_item item_id="149" value="1"/>
        <scored_item item_id="136" value="1"/>
        <scored_item item_id="152" value="1"/>
        <scored_item item_id="153" value="1"/>
        <scored_item item_id="138" value="1"/>
        <scored_item item_id="141" value="1"/>
        <scored_item item_id="143" value="1"/>
      </scoring_item>
      <scoring_item item_id="22">
        <scored_item item_id="156" value="1"/>
      </scoring_item>
      <scoring_item item_id="25">
        <scored_item item_id="136" value="1"/>
        <scored_item item_id="138" value="1"/>
        <scored_item item_id="139" value="1"/>
        <scored_item item_id="140" value="1"/>
        <scored_item item_id="141" value="1"/>
        <scored_item item_id="142" value="1"/>
        <scored_item item_id="143" value="1"/>
        <scored_item item_id="144" value="1"/>
        <scored_item item_id="145" value="1"/>
        <scored_item item_id="146" value="1"/>
        <scored_item item_id="147" value="1"/>
        <scored_item item_id="148" value="1"/>
        <scored_item item_id="149" value="1"/>
        <scored_item item_id="150" value="1"/>
        <scored_item item_id="151" value="1"/>
        <scored_item item_id="152" value="1"/>
        <scored_item item_id="153" value="1"/>
        <scored_item item_id="154" value="1"/>
        <scored_item item_id="155" value="1"/>
        <scored_item item_id="157" value="1"/>
      </scoring_item>
      <scoring_item item_id="26">
        <scored_item item_id="149" value="1"/>
        <scored_item item_id="151" value="1"/>
        <scored_item item_id="136" value="1"/>
        <scored_item item_id="138" value="1"/>
        <scored_item item_id="156" value="1"/>
        <scored_item item_id="157" value="1"/>
        <scored_item item_id="141" value="1"/>
      </scoring_item>
      <scoring_item item_id="28">
        <scored_item item_id="144" value="1"/>
        <scored_item item_id="145" value="1"/>
        <scored_item item_id="146" value="1"/>
        <scored_item item_id="147" value="1"/>
        <scored_item item_id="148" value="1"/>
        <scored_item item_id="150" value="1"/>
        <scored_item item_id="152" value="1"/>
        <scored_item item_id="154" value="1"/>
        <scored_item item_id="155" value="1"/>
        <scored_item item_id="140" value="1"/>
        <scored_item item_id="142" value="1"/>
        <scored_item item_id="143" value="1"/>
      </scoring_item>
      <scoring_item item_id="29">
        <scored_item item_id="153" value="1"/>
        <scored_item item_id="139" value="1"/>
      </scoring_item>
      <scoring_item item_id="30">
        <scored_item item_id="145" value="1"/>
        <scored_item item_id="148" value="1"/>
        <scored_item item_id="149" value="1"/>
        <scored_item item_id="136" value="1"/>
        <scored_item item_id="141" value="1"/>
        <scored_item item_id="143" value="1"/>
      </scoring_item>
      <scoring_item item_id="33">
        <scored_item item_id="138" value="1"/>
        <scored_item item_id="139" value="1"/>
        <scored_item item_id="140" value="1"/>
        <scored_item item_id="142" value="1"/>
        <scored_item item_id="144" value="1"/>
        <scored_item item_id="146" value="1"/>
        <scored_item item_id="147" value="1"/>
        <scored_item item_id="150" value="1"/>
        <scored_item item_id="151" value="1"/>
        <scored_item item_id="152" value="1"/>
        <scored_item item_id="153" value="1"/>
        <scored_item item_id="154" value="1"/>
        <scored_item item_id="155" value="1"/>
        <scored_item item_id="156" value="1"/>
        <scored_item item_id="157" value="1"/>
      </scoring_item>
      <scoring_item item_id="34">
        <scored_item item_id="143" value="1"/>
      </scoring_item>
      <scoring_item item_id="36">
        <scored_item item_id="145" value="1"/>
        <scored_item item_id="148" value="1"/>
        <scored_item item_id="149" value="1"/>
        <scored_item item_id="136" value="1"/>
        <scored_item item_id="141" value="1"/>
      </scoring_item>
      <scoring_item item_id="38">
        <scored_item item_id="147" value="1"/>
      </scoring_item>
      <scoring_item item_id="40">
        <scored_item item_id="136" value="1"/>
        <scored_item item_id="138" value="1"/>
        <scored_item item_id="139" value="1"/>
        <scored_item item_id="140" value="1"/>
        <scored_item item_id="141" value="1"/>
        <scored_item item_id="142" value="1"/>
        <scored_item item_id="143" value="1"/>
        <scored_item item_id="144" value="1"/>
        <scored_item item_id="145" value="1"/>
        <scored_item item_id="146" value="1"/>
        <scored_item item_id="148" value="1"/>
        <scored_item item_id="149" value="1"/>
        <scored_item item_id="150" value="1"/>
        <scored_item item_id="151" value="1"/>
        <scored_item item_id="152" value="1"/>
        <scored_item item_id="153" value="1"/>
        <scored_item item_id="154" value="1"/>
        <scored_item item_id="155" value="1"/>
        <scored_item item_id="156" value="1"/>
        <scored_item item_id="157" value="1"/>
      </scoring_item>
      <scoring_item item_id="41">
        <scored_item item_id="156" value="1"/>
      </scoring_item>
      <scoring_item item_id="42">
        <scored_item item_id="157" value="1"/>
      </scoring_item>
      <scoring_item item_id="43">
        <scored_item item_id="147" value="1"/>
        <scored_item item_id="150" value="1"/>
        <scored_item item_id="152" value="1"/>
        <scored_item item_id="155" value="1"/>
        <scored_item item_id="157" value="1"/>
      </scoring_item>
      <scoring_item item_id="44">
        <scored_item item_id="156" value="1"/>
      </scoring_item>
      <scoring_item item_id="52">
        <scored_item item_id="145" value="1"/>
        <scored_item item_id="148" value="1"/>
        <scored_item item_id="149" value="1"/>
        <scored_item item_id="150" value="1"/>
        <scored_item item_id="136" value="1"/>
        <scored_item item_id="152" value="1"/>
        <scored_item item_id="141" value="1"/>
        <scored_item item_id="143" value="1"/>
      </scoring_item>
      <scoring_item item_id="54">
        <scored_item item_id="144" value="1"/>
        <scored_item item_id="146" value="1"/>
        <scored_item item_id="147" value="1"/>
        <scored_item item_id="151" value="1"/>
        <scored_item item_id="153" value="1"/>
        <scored_item item_id="138" value="1"/>
        <scored_item item_id="140" value="1"/>
      </scoring_item>
      <scoring_item item_id="55">
        <scored_item item_id="154" value="1"/>
        <scored_item item_id="139" value="1"/>
        <scored_item item_id="155" value="1"/>
        <scored_item item_id="156" value="1"/>
        <scored_item item_id="157" value="1"/>
        <scored_item item_id="142" value="1"/>
      </scoring_item>
      <scoring_item item_id="62">
        <scored_item item_id="151" value="1"/>
      </scoring_item>
      <scoring_item item_id="64">
        <scored_item item_id="136" value="1"/>
        <scored_item item_id="138" value="1"/>
        <scored_item item_id="139" value="1"/>
        <scored_item item_id="140" value="1"/>
        <scored_item item_id="141" value="1"/>
        <scored_item item_id="142" value="1"/>
        <scored_item item_id="143" value="1"/>
        <scored_item item_id="144" value="1"/>
        <scored_item item_id="145" value="1"/>
        <scored_item item_id="146" value="1"/>
        <scored_item item_id="147" value="1"/>
        <scored_item item_id="148" value="1"/>
        <scored_item item_id="149" value="1"/>
        <scored_item item_id="150" value="1"/>
        <scored_item item_id="152" value="1"/>
        <scored_item item_id="153" value="1"/>
        <scored_item item_id="154" value="1"/>
        <scored_item item_id="155" value="1"/>
        <scored_item item_id="156" value="1"/>
        <scored_item item_id="157" value="1"/>
      </scoring_item>
      <scoring_item item_id="65">
        <scored_item item_id="144" value="1"/>
        <scored_item item_id="146" value="1"/>
        <scored_item item_id="138" value="1"/>
      </scoring_item>
      <scoring_item item_id="67">
        <scored_item item_id="136" value="1"/>
        <scored_item item_id="139" value="1"/>
        <scored_item item_id="140" value="1"/>
        <scored_item item_id="141" value="1"/>
        <scored_item item_id="142" value="1"/>
        <scored_item item_id="143" value="1"/>
        <scored_item item_id="145" value="1"/>
        <scored_item item_id="147" value="1"/>
        <scored_item item_id="148" value="1"/>
        <scored_item item_id="149" value="1"/>
        <scored_item item_id="150" value="1"/>
        <scored_item item_id="151" value="1"/>
        <scored_item item_id="152" value="1"/>
        <scored_item item_id="153" value="1"/>
        <scored_item item_id="154" value="1"/>
        <scored_item item_id="155" value="1"/>
        <scored_item item_id="156" value="1"/>
        <scored_item item_id="157" value="1"/>
      </scoring_item>
      <scoring_item item_id="82">
        <scored_item item_id="145" value="1"/>
        <scored_item item_id="146" value="1"/>
        <scored_item item_id="149" value="1"/>
      </scoring_item>
      <scoring_item item_id="83">
        <scored_item item_id="136" value="1"/>
        <scored_item item_id="138" value="3"/>
        <scored_item item_id="139" value="1"/>
        <scored_item item_id="141" value="3"/>
        <scored_item item_id="142" value="1"/>
        <scored_item item_id="143" value="1"/>
        <scored_item item_id="144" value="1"/>
        <scored_item item_id="147" value="1"/>
        <scored_item item_id="148" value="3"/>
        <scored_item item_id="150" value="1"/>
        <scored_item item_id="152" value="1"/>
        <scored_item item_id="153" value="1"/>
        <scored_item item_id="154" value="1"/>
        <scored_item item_id="155" value="1"/>
        <scored_item item_id="156" value="1"/>
        <scored_item item_id="157" value="1"/>
      </scoring_item>
      <scoring_item item_id="85">
        <scored_item item_id="138" value="1"/>
        <scored_item item_id="139" value="1"/>
        <scored_item item_id="140" value="1"/>
        <scored_item item_id="142" value="1"/>
        <scored_item item_id="144" value="1"/>
        <scored_item item_id="147" value="1"/>
        <scored_item item_id="150" value="1"/>
        <scored_item item_id="151" value="1"/>
        <scored_item item_id="152" value="1"/>
        <scored_item item_id="153" value="1"/>
        <scored_item item_id="155" value="1"/>
        <scored_item item_id="156" value="1"/>
        <scored_item item_id="157" value="1"/>
      </scoring_item>
      <scoring_item item_id="87">
        <scored_item item_id="145" value="1"/>
        <scored_item item_id="146" value="1"/>
        <scored_item item_id="148" value="1"/>
        <scored_item item_id="149" value="1"/>
        <scored_item item_id="136" value="1"/>
        <scored_item item_id="154" value="1"/>
        <scored_item item_id="141" value="1"/>
        <scored_item item_id="143" value="1"/>
      </scoring_item>
      <scoring_item item_id="88">
        <scored_item item_id="147" value="1"/>
        <scored_item item_id="150" value="1"/>
        <scored_item item_id="152" value="1"/>
        <scored_item item_id="136" value="1"/>
        <scored_item item_id="153" value="1"/>
        <scored_item item_id="143" value="1"/>
      </scoring_item>
      <scoring_item item_id="90">
        <scored_item item_id="138" value="1"/>
        <scored_item item_id="139" value="1"/>
        <scored_item item_id="140" value="1"/>
        <scored_item item_id="141" value="1"/>
        <scored_item item_id="142" value="1"/>
        <scored_item item_id="144" value="1"/>
        <scored_item item_id="145" value="1"/>
        <scored_item item_id="146" value="1"/>
        <scored_item item_id="148" value="1"/>
        <scored_item item_id="149" value="1"/>
        <scored_item item_id="151" value="1"/>
        <scored_item item_id="154" value="1"/>
        <scored_item item_id="155" value="1"/>
      </scoring_item>
      <scoring_item item_id="91">
        <scored_item item_id="136" value="1"/>
        <scored_item item_id="138" value="1"/>
        <scored_item item_id="139" value="1"/>
        <scored_item item_id="140" value="1"/>
        <scored_item item_id="141" value="1"/>
        <scored_item item_id="142" value="1"/>
        <scored_item item_id="143" value="1"/>
        <scored_item item_id="144" value="1"/>
        <scored_item item_id="145" value="1"/>
        <scored_item item_id="146" value="1"/>
        <scored_item item_id="147" value="1"/>
        <scored_item item_id="148" value="1"/>
        <scored_item item_id="149" value="1"/>
        <scored_item item_id="150" value="1"/>
        <scored_item item_id="151" value="1"/>
        <scored_item item_id="152" value="1"/>
        <scored_item item_id="153" value="1"/>
        <scored_item item_id="154" value="1"/>
        <scored_item item_id="155" value="1"/>
      </scoring_item>
      <scoring_item item_id="93">
        <scored_item item_id="156" value="1"/>
        <scored_item item_id="157" value="1"/>
      </scoring_item>
      <scoring_item item_id="94">
        <scored_item item_id="156" value="1"/>
        <scored_item item_id="157" value="1"/>
      </scoring_item>
      <scoring_item item_id="96">
        <scored_item item_id="136" value="1"/>
        <scored_item item_id="138" value="1"/>
        <scored_item item_id="139" value="1"/>
        <scored_item item_id="140" value="1"/>
        <scored_item item_id="141" value="1"/>
        <scored_item item_id="142" value="1"/>
        <scored_item item_id="143" value="1"/>
        <scored_item item_id="144" value="1"/>
        <scored_item item_id="145" value="1"/>
        <scored_item item_id="146" value="1"/>
        <scored_item item_id="147" value="1"/>
        <scored_item item_id="148" value="1"/>
        <scored_item item_id="149" value="1"/>
        <scored_item item_id="150" value="1"/>
        <scored_item item_id="151" value="1"/>
        <scored_item item_id="152" value="1"/>
        <scored_item item_id="153" value="1"/>
        <scored_item item_id="154" value="1"/>
        <scored_item item_id="155" value="1"/>
      </scoring_item>
      <scoring_item item_id="97">
        <scored_item item_id="156" value="1"/>
      </scoring_item>
      <scoring_item item_id="99">
        <scored_item item_id="136" value="1"/>
        <scored_item item_id="138" value="1"/>
        <scored_item item_id="139" value="1"/>
        <scored_item item_id="140" value="1"/>
        <scored_item item_id="141" value="1"/>
        <scored_item item_id="142" value="1"/>
        <scored_item item_id="143" value="1"/>
        <scored_item item_id="144" value="1"/>
        <scored_item item_id="145" value="1"/>
        <scored_item item_id="146" value="1"/>
        <scored_item item_id="147" value="1"/>
        <scored_item item_id="148" value="1"/>
        <scored_item item_id="149" value="1"/>
        <scored_item item_id="150" value="1"/>
        <scored_item item_id="151" value="1"/>
        <scored_item item_id="152" value="1"/>
        <scored_item item_id="153" value="1"/>
        <scored_item item_id="154" value="1"/>
        <scored_item item_id="155" value="1"/>
        <scored_item item_id="157" value="1"/>
      </scoring_item>
      <scoring_item item_id="100">
        <scored_item item_id="146" value="1"/>
      </scoring_item>
      <scoring_item item_id="102">
        <scored_item item_id="147" value="1"/>
        <scored_item item_id="151" value="1"/>
        <scored_item item_id="154" value="1"/>
        <scored_item item_id="140" value="1"/>
      </scoring_item>
      <scoring_item item_id="103">
        <scored_item item_id="150" value="1"/>
        <scored_item item_id="152" value="1"/>
        <scored_item item_id="153" value="1"/>
        <scored_item item_id="138" value="1"/>
        <scored_item item_id="155" value="1"/>
        <scored_item item_id="139" value="1"/>
        <scored_item item_id="157" value="1"/>
        <scored_item item_id="142" value="1"/>
        <scored_item item_id="143" value="1"/>
      </scoring_item>
      <scoring_item item_id="107">
        <scored_item item_id="157" value="1"/>
      </scoring_item>
      <scoring_item item_id="109">
        <scored_item item_id="136" value="1"/>
        <scored_item item_id="138" value="1"/>
        <scored_item item_id="139" value="1"/>
        <scored_item item_id="141" value="1"/>
        <scored_item item_id="143" value="1"/>
        <scored_item item_id="144" value="1"/>
        <scored_item item_id="145" value="1"/>
        <scored_item item_id="146" value="1"/>
        <scored_item item_id="147" value="1"/>
        <scored_item item_id="148" value="1"/>
        <scored_item item_id="149" value="1"/>
        <scored_item item_id="150" value="1"/>
        <scored_item item_id="151" value="1"/>
        <scored_item item_id="152" value="1"/>
        <scored_item item_id="153" value="1"/>
        <scored_item item_id="154" value="1"/>
        <scored_item item_id="155" value="1"/>
        <scored_item item_id="156" value="1"/>
      </scoring_item>
      <scoring_item item_id="110">
        <scored_item item_id="142" value="1"/>
      </scoring_item>
      <scoring_item item_id="111">
        <scored_item item_id="140" value="1"/>
      </scoring_item>
      <scoring_item item_id="112">
        <scored_item item_id="151" value="1"/>
      </scoring_item>
      <scoring_item item_id="114">
        <scored_item item_id="136" value="1"/>
        <scored_item item_id="138" value="1"/>
        <scored_item item_id="139" value="1"/>
        <scored_item item_id="140" value="1"/>
        <scored_item item_id="141" value="1"/>
        <scored_item item_id="142" value="1"/>
        <scored_item item_id="143" value="1"/>
        <scored_item item_id="144" value="1"/>
        <scored_item item_id="145" value="1"/>
        <scored_item item_id="146" value="1"/>
        <scored_item item_id="147" value="1"/>
        <scored_item item_id="148" value="1"/>
        <scored_item item_id="149" value="1"/>
        <scored_item item_id="150" value="1"/>
        <scored_item item_id="152" value="1"/>
        <scored_item item_id="153" value="1"/>
        <scored_item item_id="154" value="1"/>
        <scored_item item_id="155" value="1"/>
        <scored_item item_id="156" value="1"/>
        <scored_item item_id="157" value="1"/>
      </scoring_item>
      <scoring_item item_id="115">
        <scored_item item_id="148" value="1"/>
        <scored_item item_id="149" value="1"/>
      </scoring_item>
      <scoring_item item_id="117">
        <scored_item item_id="136" value="1"/>
        <scored_item item_id="138" value="1"/>
        <scored_item item_id="139" value="1"/>
        <scored_item item_id="140" value="1"/>
        <scored_item item_id="141" value="1"/>
        <scored_item item_id="142" value="1"/>
        <scored_item item_id="143" value="1"/>
        <scored_item item_id="144" value="1"/>
        <scored_item item_id="145" value="1"/>
        <scored_item item_id="146" value="1"/>
        <scored_item item_id="147" value="1"/>
        <scored_item item_id="150" value="1"/>
        <scored_item item_id="151" value="1"/>
        <scored_item item_id="152" value="1"/>
        <scored_item item_id="153" value="1"/>
        <scored_item item_id="154" value="1"/>
        <scored_item item_id="155" value="1"/>
        <scored_item item_id="156" value="1"/>
        <scored_item item_id="157" value="1"/>
      </scoring_item>
      <scoring_item item_id="118">
        <scored_item item_id="148" value="1"/>
      </scoring_item>
      <scoring_item item_id="120">
        <scored_item item_id="149" value="1"/>
      </scoring_item>
      <scoring_item item_id="129">
        <scored_item item_id="136" value="1"/>
      </scoring_item>
      <scoring_item item_id="131">
        <scored_item item_id="138" value="1"/>
        <scored_item item_id="139" value="1"/>
        <scored_item item_id="140" value="1"/>
        <scored_item item_id="141" value="1"/>
        <scored_item item_id="142" value="1"/>
        <scored_item item_id="143" value="1"/>
        <scored_item item_id="144" value="1"/>
        <scored_item item_id="145" value="1"/>
        <scored_item item_id="146" value="1"/>
        <scored_item item_id="147" value="1"/>
        <scored_item item_id="148" value="1"/>
        <scored_item item_id="149" value="1"/>
        <scored_item item_id="150" value="1"/>
        <scored_item item_id="151" value="1"/>
        <scored_item item_id="152" value="1"/>
        <scored_item item_id="153" value="1"/>
        <scored_item item_id="154" value="1"/>
        <scored_item item_id="155" value="1"/>
        <scored_item item_id="156" value="1"/>
        <scored_item item_id="157" value="1"/>
      </scoring_item>
      <scoring_item item_id="132">
        <scored_item item_id="144" value="1"/>
        <scored_item item_id="145" value="1"/>
        <scored_item item_id="149" value="1"/>
        <scored_item item_id="139" value="1"/>
      </scoring_item>
      <scoring_item item_id="134">
        <scored_item item_id="146" value="1"/>
        <scored_item item_id="148" value="1"/>
        <scored_item item_id="136" value="1"/>
        <scored_item item_id="153" value="1"/>
        <scored_item item_id="138" value="1"/>
        <scored_item item_id="154" value="1"/>
        <scored_item item_id="140" value="1"/>
        <scored_item item_id="141" value="1"/>
        <scored_item item_id="142" value="1"/>
        <scored_item item_id="143" value="1"/>
      </scoring_item>
      <scoring_item item_id="135">
        <scored_item item_id="156" value="1"/>
      </scoring_item>
      <scoring_item item_id="137">
        <scored_item item_id="136" value="1"/>
        <scored_item item_id="138" value="1"/>
        <scored_item item_id="140" value="1"/>
        <scored_item item_id="141" value="1"/>
        <scored_item item_id="142" value="1"/>
        <scored_item item_id="143" value="1"/>
        <scored_item item_id="145" value="1"/>
        <scored_item item_id="146" value="1"/>
        <scored_item item_id="147" value="1"/>
        <scored_item item_id="148" value="1"/>
        <scored_item item_id="149" value="1"/>
        <scored_item item_id="153" value="1"/>
        <scored_item item_id="154" value="1"/>
        <scored_item item_id="155" value="1"/>
        <scored_item item_id="157" value="1"/>
      </scoring_item>
      <scoring_item item_id="184">
        <scored_item item_id="136" value="1"/>
        <scored_item item_id="141" value="1"/>
      </scoring_item>
      <scoring_item item_id="185">
        <scored_item item_id="145" value="1"/>
        <scored_item item_id="148" value="1"/>
        <scored_item item_id="149" value="1"/>
        <scored_item item_id="143" value="1"/>
      </scoring_item>
      <scoring_item item_id="191">
        <scored_item item_id="144" value="1"/>
        <scored_item item_id="152" value="1"/>
      </scoring_item>
      <scoring_item item_id="194">
        <scored_item item_id="139" value="1"/>
      </scoring_item>
      <scoring_item item_id="195">
        <scored_item item_id="156" value="1"/>
      </scoring_item>
      <scoring_item item_id="196">
        <scored_item item_id="144" value="1"/>
        <scored_item item_id="145" value="1"/>
        <scored_item item_id="148" value="1"/>
        <scored_item item_id="149" value="1"/>
        <scored_item item_id="136" value="1"/>
        <scored_item item_id="141" value="1"/>
      </scoring_item>
      <scoring_item item_id="201">
        <scored_item item_id="150" value="1"/>
      </scoring_item>
      <scoring_item item_id="220">
        <scored_item item_id="140" value="1"/>
      </scoring_item>
      <scoring_item item_id="222">
        <scored_item item_id="151" value="1"/>
      </scoring_item>
      <scoring_item item_id="250">
        <scored_item item_id="156" value="1"/>
      </scoring_item>
    </container>
    <container type="numeric"/>
    <container type="dependency"/>
    <container type="filter"/>
    <container type="text"/>
  </descriptions>
  <media base_path="I:\Users\svannoort\ACTIVE Documents 24 Jan 2020\Lucid keys\Megalyridae key to African species\Media">
    <media_item media_id="32" path="http://www.waspweb.org/Megalyroidea/Megalyridae/Dinapsini/Dinapsis/Dinapsis_albicauda.htm" type="text" path_type="url">
      <media_details item_id="136" media_index="0" publish="true" revision="false"/>
    </media_item>
    <media_item media_id="37" path="http://www.waspweb.org/Megalyroidea/Megalyridae/Dinapsini/Dinapsis/Dinapsis_albicoxa.htm" type="text" path_type="url">
      <media_details item_id="138" media_index="0" publish="true" revision="false"/>
    </media_item>
    <media_item media_id="45" path="http://www.waspweb.org/Megalyroidea/Megalyridae/Dinapsini/Dinapsis/Dinapsis_bicolor.htm" type="text" path_type="url">
      <media_details item_id="139" media_index="0" publish="true" revision="false"/>
    </media_item>
    <media_item media_id="46" path="http://www.waspweb.org/Megalyroidea/Megalyridae/Dinapsini/Dinapsis/Dinapsis_centralis.htm" type="text" path_type="url">
      <media_details item_id="140" media_index="0" publish="true" revision="false"/>
    </media_item>
    <media_item media_id="47" path="http://www.waspweb.org/Megalyroidea/Megalyridae/Dinapsini/Dinapsis/Dinapsis_cresta.htm" type="text" path_type="url">
      <media_details item_id="141" media_index="0" publish="true" revision="false"/>
    </media_item>
    <media_item media_id="48" path="http://www.waspweb.org/Megalyroidea/Megalyridae/Dinapsini/Dinapsis/Dinapsis_gamka.htm" type="text" path_type="url">
      <media_details item_id="142" media_index="0" publish="true" revision="false"/>
    </media_item>
    <media_item media_id="49" path="http://www.waspweb.org/Megalyroidea/Megalyridae/Dinapsini/Dinapsis/Dinapsis_hirtipes.htm" type="text" path_type="url">
      <media_details item_id="143" media_index="0" publish="true" revision="false"/>
    </media_item>
    <media_item media_id="50" path="http://www.waspweb.org/Megalyroidea/Megalyridae/Dinapsini/Dinapsis/Dinapsis_igneus.htm" type="text" path_type="url">
      <media_details item_id="144" media_index="0" publish="true" revision="false"/>
    </media_item>
    <media_item media_id="51" path="http://www.waspweb.org/Megalyroidea/Megalyridae/Dinapsini/Dinapsis/Dinapsis_luteus.htm" type="text" path_type="url">
      <media_details item_id="145" media_index="0" publish="true" revision="false"/>
    </media_item>
    <media_item media_id="56" path="http://www.waspweb.org/Megalyroidea/Megalyridae/Dinapsini/Dinapsis/Dinapsis_nubilis.htm" type="text" path_type="url">
      <media_details item_id="146" media_index="0" publish="true" revision="false"/>
    </media_item>
    <media_item media_id="57" path="http://www.waspweb.org/Megalyroidea/Megalyridae/Dinapsini/Dinapsis/Dinapsis_oculohirta.htm" type="text" path_type="url">
      <media_details item_id="147" media_index="0" publish="true" revision="false"/>
    </media_item>
    <media_item media_id="58" path="http://www.waspweb.org/Megalyroidea/Megalyridae/Dinapsini/Dinapsis/Dinapsis_planifrons.htm" type="text" path_type="url">
      <media_details item_id="148" media_index="0" publish="true" revision="false"/>
    </media_item>
    <media_item media_id="59" path="http://www.waspweb.org/Megalyroidea/Megalyridae/Dinapsini/Dinapsis/Dinapsis_scriptus.htm" type="text" path_type="url">
      <media_details item_id="149" media_index="0" publish="true" revision="false"/>
    </media_item>
    <media_item media_id="60" path="http://www.waspweb.org/Megalyroidea/Megalyridae/Dinapsini/Dinapsis/Dinapsis_seyrigi.htm" type="text" path_type="url">
      <media_details item_id="150" media_index="0" publish="true" revision="false"/>
    </media_item>
    <media_item media_id="61" path="http://www.waspweb.org/Megalyroidea/Megalyridae/Dinapsini/Dinapsis/Dinapsis_spinitibia.htm" type="text" path_type="url">
      <media_details item_id="151" media_index="0" publish="true" revision="false"/>
    </media_item>
    <media_item media_id="68" path="http://www.waspweb.org/Megalyroidea/Megalyridae/Dinapsini/Dinapsis/Dinapsis_taita.htm" type="text" path_type="url">
      <media_details item_id="152" media_index="0" publish="true" revision="false"/>
    </media_item>
    <media_item media_id="69" path="http://www.waspweb.org/Megalyroidea/Megalyridae/Dinapsini/Dinapsis/Dinapsis_tricolor.htm" type="text" path_type="url">
      <media_details item_id="153" media_index="0" publish="true" revision="false"/>
    </media_item>
    <media_item media_id="70" path="http://www.waspweb.org/Megalyroidea/Megalyridae/Dinapsini/Dinapsis/Dinapsis_turneri.htm" type="text" path_type="url">
      <media_details item_id="154" media_index="0" publish="true" revision="false"/>
    </media_item>
    <media_item media_id="71" path="http://www.waspweb.org/Megalyroidea/Megalyridae/Dinapsini/Dinapsis/Dinapsis_zulu.htm" type="text" path_type="url">
      <media_details item_id="155" media_index="0" publish="true" revision="false"/>
    </media_item>
    <media_item media_id="72" path="http://www.waspweb.org/Megalyroidea/Megalyridae/Megalyrideini/Megalyridia/Megalyridia_capensis.htm" type="text" path_type="url">
      <media_details item_id="157" media_index="0" publish="true" revision="false"/>
    </media_item>
    <media_item media_id="73" path="http://www.waspweb.org/Megalyroidea/Megalyridae/Megalyrini/Megalyra/Megalyra_fasciipennis.htm" type="text" path_type="url">
      <media_details item_id="156" media_index="0" publish="true" revision="false"/>
    </media_item>
    <media_item media_id="74" path="Images/antenna_brown.jpg" type="image" path_type="file" thumb_path="Thumbs/antenna_brown.jpg">
      <media_details item_id="14" media_index="0" publish="true" revision="false"/>
    </media_item>
    <media_item media_id="75" path="Images/antenna_medially_white.jpg" type="image" path_type="file" thumb_path="Thumbs/antenna_medially_white.jpg">
      <media_details item_id="12" media_index="0" publish="true" revision="false"/>
    </media_item>
    <media_item media_id="76" path="Images/axilla_suture_foveate_furrow.jpg" type="image" path_type="file" thumb_path="Thumbs/axilla_suture_foveate_furrow.jpg">
      <media_details item_id="83" media_index="0" publish="true" revision="false"/>
    </media_item>
    <media_item media_id="77" path="Images/Axilla_suture_rugolose.jpg" type="image" path_type="file" thumb_path="Thumbs/Axilla_suture_rugolose.jpg">
      <media_details item_id="222" media_index="0" publish="true" revision="false"/>
    </media_item>
    <media_item media_id="78" path="Images/Axilla_suture_simple.jpg" type="image" path_type="file" thumb_path="Thumbs/Axilla_suture_simple.jpg">
      <media_details item_id="82" media_index="0" publish="true" revision="false"/>
    </media_item>
    <media_item media_id="79" path="Images/axilla_suture_striate.jpg" type="image" path_type="file" thumb_path="Thumbs/axilla_suture_striate.jpg">
      <media_details item_id="220" media_index="0" publish="true" revision="false"/>
    </media_item>
    <media_item media_id="80" path="Images/axilla_sutures_meet.jpg" type="image" path_type="file" thumb_path="Thumbs/axilla_sutures_meet.jpg">
      <media_details item_id="85" media_index="0" publish="true" revision="false"/>
    </media_item>
    <media_item media_id="84" path="Images/axilla_sutures_separate.jpg" type="image" path_type="file" thumb_path="Thumbs/axilla_sutures_separate.jpg">
      <media_details item_id="87" media_index="0" publish="true" revision="false"/>
    </media_item>
    <media_item media_id="104" path="Images/Dinapsis albicoxa Steve_Marshall.jpg" type="image" path_type="file" thumb_path="Thumbs/Dinapsis albicoxa Steve_Marshall.jpg">
      <media_details item_id="138" media_index="0" publish="true" revision="false"/>
    </media_item>
    <media_item media_id="105" path="Images/Dinapsis_albicauda_hab.jpg" type="image" path_type="file" thumb_path="Thumbs/Dinapsis_albicauda_hab.jpg">
      <media_details item_id="136" media_index="0" publish="true" revision="false"/>
    </media_item>
    <media_item media_id="106" path="Images/Dinapsis_bicolor_SAM-HYM-P088338_h_l.jpg" type="image" path_type="file" thumb_path="Thumbs/Dinapsis_bicolor_SAM-HYM-P088338_h_l.jpg">
      <media_details item_id="132" media_index="0" publish="true" revision="false"/>
    </media_item>
    <media_item media_id="121" path="Images/Dinapsis_bicolor_SAM-HYM-P088338_h_l.jpg" type="image" path_type="file" thumb_path="Thumbs/Dinapsis_bicolor_SAM-HYM-P088338_h_l.jpg">
      <media_details item_id="139" media_index="0" publish="true" revision="false"/>
    </media_item>
    <media_item media_id="122" path="Images/Dinapsis_bicolor_SAM-HYM-P088338_h_l.jpg" type="image" path_type="file" thumb_path="Thumbs/Dinapsis_bicolor_SAM-HYM-P088338_h_l.jpg">
      <media_details item_id="194" media_index="0" publish="true" revision="false"/>
    </media_item>
    <media_item media_id="123" path="Images/Dinapsis_centralis_lateral_SAM-HYM-P024654.jpg" type="image" path_type="file" thumb_path="Thumbs/Dinapsis_centralis_lateral_SAM-HYM-P024654.jpg">
      <media_details item_id="140" media_index="0" publish="true" revision="false"/>
    </media_item>
    <media_item media_id="124" path="Images/Dinapsis_cresta_hab.jpg" type="image" path_type="file" thumb_path="Thumbs/Dinapsis_cresta_hab.jpg">
      <media_details item_id="141" media_index="0" publish="true" revision="false"/>
    </media_item>
    <media_item media_id="125" path="Images/Dinapsis_gamka_SAM-HYM-A048061_habitus_lateral.jpg" type="image" path_type="file" thumb_path="Thumbs/Dinapsis_gamka_SAM-HYM-A048061_habitus_lateral.jpg">
      <media_details item_id="134" media_index="0" publish="true" revision="false"/>
    </media_item>
    <media_item media_id="126" path="Images/Dinapsis_gamka_SAM-HYM-A048061_habitus_lateral.jpg" type="image" path_type="file" thumb_path="Thumbs/Dinapsis_gamka_SAM-HYM-A048061_habitus_lateral.jpg">
      <media_details item_id="142" media_index="0" publish="true" revision="false"/>
    </media_item>
    <media_item media_id="127" path="Images/Dinapsis_hirtipes_HOLOTYPE_female_habitus_lateral.jpg" type="image" path_type="file" thumb_path="Thumbs/Dinapsis_hirtipes_HOLOTYPE_female_habitus_lateral.jpg">
      <media_details item_id="143" media_index="0" publish="true" revision="false"/>
    </media_item>
    <media_item media_id="128" path="Images/Dinapsis_igneus_HT_F_UGUE_h_l.jpg" type="image" path_type="file" thumb_path="Thumbs/Dinapsis_igneus_HT_F_UGUE_h_l.jpg">
      <media_details item_id="5" media_index="0" publish="true" revision="false"/>
    </media_item>
    <media_item media_id="158" path="Images/Dinapsis_igneus_HT_F_UGUE_h_l.jpg" type="image" path_type="file" thumb_path="Thumbs/Dinapsis_igneus_HT_F_UGUE_h_l.jpg">
      <media_details item_id="144" media_index="0" publish="true" revision="false"/>
    </media_item>
    <media_item media_id="159" path="Images/Dinapsis_luteus_HT_hab.jpg" type="image" path_type="file" thumb_path="Thumbs/Dinapsis_luteus_HT_hab.jpg">
      <media_details item_id="145" media_index="0" publish="true" revision="false"/>
    </media_item>
    <media_item media_id="160" path="Images/Dinapsis_nubilis_HOLOTYPE_female_habitus_lateral.jpg" type="image" path_type="file" thumb_path="Thumbs/Dinapsis_nubilis_HOLOTYPE_female_habitus_lateral.jpg">
      <media_details item_id="146" media_index="0" publish="true" revision="false"/>
    </media_item>
    <media_item media_id="161" path="Images/Dinapsis_oculohirta_HOLOTYPE_female_habitus_lateral.jpg" type="image" path_type="file" thumb_path="Thumbs/Dinapsis_oculohirta_HOLOTYPE_female_habitus_lateral.jpg">
      <media_details item_id="147" media_index="0" publish="true" revision="false"/>
    </media_item>
    <media_item media_id="162" path="Images/Dinapsis_planifrons_HT_hab.jpg" type="image" path_type="file" thumb_path="Thumbs/Dinapsis_planifrons_HT_hab.jpg">
      <media_details item_id="148" media_index="0" publish="true" revision="false"/>
    </media_item>
    <media_item media_id="163" path="Images/Dinapsis_scriptus_HT_hab.jpg" type="image" path_type="file" thumb_path="Thumbs/Dinapsis_scriptus_HT_hab.jpg">
      <media_details item_id="149" media_index="0" publish="true" revision="false"/>
    </media_item>
    <media_item media_id="164" path="Images/Dinapsis_seyrigi_HOLOTYPE_female_habitus_lateral.jpg" type="image" path_type="file" thumb_path="Thumbs/Dinapsis_seyrigi_HOLOTYPE_female_habitus_lateral.jpg">
      <media_details item_id="2" media_index="0" publish="true" revision="false"/>
    </media_item>
    <media_item media_id="165" path="Images/Dinapsis_seyrigi_HOLOTYPE_female_habitus_lateral.jpg" type="image" path_type="file" thumb_path="Thumbs/Dinapsis_seyrigi_HOLOTYPE_female_habitus_lateral.jpg">
      <media_details item_id="150" media_index="0" publish="true" revision="false"/>
    </media_item>
    <media_item media_id="166" path="Images/Dinapsis_spinitarsis_HT_ZMUC_hl.jpg" type="image" path_type="file" thumb_path="Thumbs/Dinapsis_spinitarsis_HT_ZMUC_hl.jpg">
      <media_details item_id="4" media_index="0" publish="true" revision="false"/>
    </media_item>
    <media_item media_id="167" path="Images/Dinapsis_spinitarsis_HT_ZMUC_hl.jpg" type="image" path_type="file" thumb_path="Thumbs/Dinapsis_spinitarsis_HT_ZMUC_hl.jpg">
      <media_details item_id="151" media_index="0" publish="true" revision="false"/>
    </media_item>
    <media_item media_id="168" path="Images/Dinapsis_taita_HT_ICIPE_hl.jpg" type="image" path_type="file" thumb_path="Thumbs/Dinapsis_taita_HT_ICIPE_hl.jpg">
      <media_details item_id="3" media_index="0" publish="true" revision="false"/>
    </media_item>
    <media_item media_id="169" path="Images/Dinapsis_taita_HT_ICIPE_hl.jpg" type="image" path_type="file" thumb_path="Thumbs/Dinapsis_taita_HT_ICIPE_hl.jpg">
      <media_details item_id="43" media_index="0" publish="true" revision="false"/>
    </media_item>
    <media_item media_id="170" path="Images/Dinapsis_taita_HT_ICIPE_hl.jpg" type="image" path_type="file" thumb_path="Thumbs/Dinapsis_taita_HT_ICIPE_hl.jpg">
      <media_details item_id="152" media_index="0" publish="true" revision="false"/>
    </media_item>
    <media_item media_id="171" path="Images/Dinapsis_tricolor_HT_NMSA_hl.jpg" type="image" path_type="file" thumb_path="Thumbs/Dinapsis_tricolor_HT_NMSA_hl.jpg">
      <media_details item_id="153" media_index="0" publish="true" revision="false"/>
    </media_item>
    <media_item media_id="172" path="Images/Dinapsis_turneri_SAM-HYM-P043549_habitus_lat.jpg" type="image" path_type="file" thumb_path="Thumbs/Dinapsis_turneri_SAM-HYM-P043549_habitus_lat.jpg">
      <media_details item_id="154" media_index="0" publish="true" revision="false"/>
    </media_item>
    <media_item media_id="173" path="Images/Dinapsis_zulu_HT_NMSA_hl.jpg" type="image" path_type="file" thumb_path="Thumbs/Dinapsis_zulu_HT_NMSA_hl.jpg">
      <media_details item_id="155" media_index="0" publish="true" revision="false"/>
    </media_item>
    <media_item media_id="174" path="Images/eye_setae_absent.jpg" type="image" path_type="file" thumb_path="Thumbs/eye_setae_absent.jpg">
      <media_details item_id="18" media_index="0" publish="true" revision="false"/>
    </media_item>
    <media_item media_id="175" path="Images/eye_setae_absent.jpg" type="image" path_type="file" thumb_path="Thumbs/eye_setae_absent.jpg">
      <media_details item_id="26" media_index="0" publish="true" revision="false"/>
    </media_item>
    <media_item media_id="176" path="Images/eye_setae_long.jpg" type="image" path_type="file" thumb_path="Thumbs/eye_setae_long.jpg">
      <media_details item_id="29" media_index="0" publish="true" revision="false"/>
    </media_item>
    <media_item media_id="177" path="Images/eye_setae_short.jpg" type="image" path_type="file" thumb_path="Thumbs/eye_setae_short.jpg">
      <media_details item_id="28" media_index="0" publish="true" revision="false"/>
    </media_item>
    <media_item media_id="178" path="Images/Face_densely_foveate.jpg" type="image" path_type="file" thumb_path="Thumbs/Face_densely_foveate.jpg">
      <media_details item_id="250" media_index="0" publish="true" revision="false"/>
    </media_item>
    <media_item media_id="179" path="Images/Face_foveate.jpg" type="image" path_type="file" thumb_path="Thumbs/Face_foveate.jpg">
      <media_details item_id="15" media_index="0" publish="true" revision="false"/>
    </media_item>
    <media_item media_id="180" path="Images/Face_polished.jpg" type="image" path_type="file" thumb_path="Thumbs/Face_polished.jpg">
      <media_details item_id="201" media_index="0" publish="true" revision="false"/>
    </media_item>
    <media_item media_id="181" path="Images/Face_sparsely_punctate.jpg" type="image" path_type="file" thumb_path="Thumbs/Face_sparsely_punctate.jpg">
      <media_details item_id="17" media_index="0" publish="true" revision="false"/>
    </media_item>
    <media_item media_id="182" path="Images/Face_strongly_punctate.jpg" type="image" path_type="file" thumb_path="Thumbs/Face_strongly_punctate.jpg">
      <media_details item_id="191" media_index="0" publish="true" revision="false"/>
    </media_item>
    <media_item media_id="186" path="Images/gena_punctate.jpg" type="image" path_type="file" thumb_path="Thumbs/gena_punctate.jpg">
      <media_details item_id="55" media_index="0" publish="true" revision="false"/>
    </media_item>
    <media_item media_id="187" path="Images/gena_rugous.jpg" type="image" path_type="file" thumb_path="Thumbs/gena_rugous.jpg">
      <media_details item_id="54" media_index="0" publish="true" revision="false"/>
    </media_item>
    <media_item media_id="188" path="Images/gena_smooth.jpg" type="image" path_type="file" thumb_path="Thumbs/gena_smooth.jpg">
      <media_details item_id="52" media_index="0" publish="true" revision="false"/>
    </media_item>
    <media_item media_id="189" path="Images/Gena_two_carinae.jpg" type="image" path_type="file" thumb_path="Thumbs/Gena_two_carinae.jpg">
      <media_details item_id="21" media_index="0" publish="true" revision="false"/>
    </media_item>
    <media_item media_id="190" path="Images/Head_oval.jpg" type="image" path_type="file" thumb_path="Thumbs/Head_oval.jpg">
      <media_details item_id="9" media_index="0" publish="true" revision="false"/>
    </media_item>
    <media_item media_id="192" path="Images/Head_round.jpg" type="image" path_type="file" thumb_path="Thumbs/Head_round.jpg">
      <media_details item_id="11" media_index="0" publish="true" revision="false"/>
    </media_item>
    <media_item media_id="193" path="Images/Head_size_large.jpg" type="image" path_type="file" thumb_path="Thumbs/Head_size_large.jpg">
      <media_details item_id="8" media_index="0" publish="true" revision="false"/>
    </media_item>
    <media_item media_id="197" path="Images/Head_size_normal.jpg" type="image" path_type="file" thumb_path="Thumbs/Head_size_normal.jpg">
      <media_details item_id="6" media_index="0" publish="true" revision="false"/>
    </media_item>
    <media_item media_id="198" path="Images/Hind_leg_spatulate_setae.jpg" type="image" path_type="file" thumb_path="Thumbs/Hind_leg_spatulate_setae.jpg">
      <media_details item_id="111" media_index="0" publish="true" revision="false"/>
    </media_item>
    <media_item media_id="199" path="Images/Hind_tibia_black_setae.jpg" type="image" path_type="file" thumb_path="Thumbs/Hind_tibia_black_setae.jpg">
      <media_details item_id="110" media_index="0" publish="true" revision="false"/>
    </media_item>
    <media_item media_id="200" path="Images/Hind_tibia_no_setae.jpg" type="image" path_type="file" thumb_path="Thumbs/Hind_tibia_no_setae.jpg">
      <media_details item_id="107" media_index="0" publish="true" revision="false"/>
    </media_item>
    <media_item media_id="202" path="Images/Hind_tibia_no_spines.jpg" type="image" path_type="file" thumb_path="Thumbs/Hind_tibia_no_spines.jpg">
      <media_details item_id="114" media_index="0" publish="true" revision="false"/>
    </media_item>
    <media_item media_id="203" path="Images/Hind_tibia_prong_present.jpg" type="image" path_type="file" thumb_path="Thumbs/Hind_tibia_prong_present.jpg">
      <media_details item_id="115" media_index="0" publish="true" revision="false"/>
    </media_item>
    <media_item media_id="204" path="Images/Hind_tibia_prong_spatulate.jpg" type="image" path_type="file" thumb_path="Thumbs/Hind_tibia_prong_spatulate.jpg">
      <media_details item_id="118" media_index="0" publish="true" revision="false"/>
    </media_item>
    <media_item media_id="205" path="Images/Hind_tibia_spines.jpg" type="image" path_type="file" thumb_path="Thumbs/Hind_tibia_spines.jpg">
      <media_details item_id="112" media_index="0" publish="true" revision="false"/>
    </media_item>
    <media_item media_id="206" path="Images/Hind_tibia_white_setae.jpg" type="image" path_type="file" thumb_path="Thumbs/Hind_tibia_white_setae.jpg">
      <media_details item_id="109" media_index="0" publish="true" revision="false"/>
    </media_item>
    <media_item media_id="207" path="Images/Hnd_tibia_prong_absent.jpg" type="image" path_type="file" thumb_path="Thumbs/Hnd_tibia_prong_absent.jpg">
      <media_details item_id="117" media_index="0" publish="true" revision="false"/>
    </media_item>
    <media_item media_id="208" path="Images/Hnd_tibia_prong_spines.jpg" type="image" path_type="file" thumb_path="Thumbs/Hnd_tibia_prong_spines.jpg">
      <media_details item_id="120" media_index="0" publish="true" revision="false"/>
    </media_item>
    <media_item media_id="209" path="Images/Megalyra_fasciipennis_lateral.jpg" type="image" path_type="file" thumb_path="Thumbs/Megalyra_fasciipennis_lateral.jpg">
      <media_details item_id="44" media_index="0" publish="true" revision="false"/>
    </media_item>
    <media_item media_id="210" path="Images/Megalyra_fasciipennis_lateral.jpg" type="image" path_type="file" thumb_path="Thumbs/Megalyra_fasciipennis_lateral.jpg">
      <media_details item_id="156" media_index="0" publish="true" revision="false"/>
    </media_item>
    <media_item media_id="211" path="Images/Megalyra_fasciipennis_SAM-HYM-P020304_female_habitus_lateral.jpg" type="image" path_type="file" thumb_path="Thumbs/Megalyra_fasciipennis_SAM-HYM-P020304_female_habitus_lateral.jpg">
      <media_details item_id="135" media_index="0" publish="true" revision="false"/>
    </media_item>
    <media_item media_id="212" path="Images/Megalyridea_capensis.jpg" type="image" path_type="file" thumb_path="Thumbs/Megalyridea_capensis.jpg">
      <media_details item_id="137" media_index="0" publish="true" revision="false"/>
    </media_item>
    <media_item media_id="213" path="Images/Megalyridea_capensis.jpg" type="image" path_type="file" thumb_path="Thumbs/Megalyridea_capensis.jpg">
      <media_details item_id="157" media_index="0" publish="true" revision="false"/>
    </media_item>
    <media_item media_id="214" path="Images/mesonotal_carina_absent.jpg" type="image" path_type="file" thumb_path="Thumbs/mesonotal_carina_absent.jpg">
      <media_details item_id="67" media_index="0" publish="true" revision="false"/>
    </media_item>
    <media_item media_id="215" path="Images/mesonotal_carina_present.jpg" type="image" path_type="file" thumb_path="Thumbs/mesonotal_carina_present.jpg">
      <media_details item_id="65" media_index="0" publish="true" revision="false"/>
    </media_item>
    <media_item media_id="216" path="Images/mesonotum_rounded.jpg" type="image" path_type="file" thumb_path="Thumbs/mesonotum_rounded.jpg">
      <media_details item_id="64" media_index="0" publish="true" revision="false"/>
    </media_item>
    <media_item media_id="217" path="Images/mesonotum_toothed.jpg" type="image" path_type="file" thumb_path="Thumbs/mesonotum_toothed.jpg">
      <media_details item_id="62" media_index="0" publish="true" revision="false"/>
    </media_item>
    <media_item media_id="218" path="Images/Ocular_furrow_large.jpg" type="image" path_type="file" thumb_path="Thumbs/Ocular_furrow_large.jpg">
      <media_details item_id="23" media_index="0" publish="true" revision="false"/>
    </media_item>
    <media_item media_id="219" path="Images/Ocular_furrow_small.jpg" type="image" path_type="file" thumb_path="Thumbs/Ocular_furrow_small.jpg">
      <media_details item_id="25" media_index="0" publish="true" revision="false"/>
    </media_item>
    <media_item media_id="221" path="Images/Ovipositor_brown.jpg" type="image" path_type="file" thumb_path="Thumbs/Ovipositor_brown.jpg">
      <media_details item_id="131" media_index="0" publish="true" revision="false"/>
    </media_item>
    <media_item media_id="223" path="Images/Ovipositor_white.jpg" type="image" path_type="file" thumb_path="Thumbs/Ovipositor_white.jpg">
      <media_details item_id="129" media_index="0" publish="true" revision="false"/>
    </media_item>
    <media_item media_id="224" path="Images/postocular_furrow_absent.jpg" type="image" path_type="file" thumb_path="Thumbs/postocular_furrow_absent.jpg">
      <media_details item_id="22" media_index="0" publish="true" revision="false"/>
    </media_item>
    <media_item media_id="225" path="Images/postocular_furrow_single.jpg" type="image" path_type="file" thumb_path="Thumbs/postocular_furrow_single.jpg">
      <media_details item_id="19" media_index="0" publish="true" revision="false"/>
    </media_item>
    <media_item media_id="226" path="Images/propodeum_crosscarinate.jpg" type="image" path_type="file" thumb_path="Thumbs/propodeum_crosscarinate.jpg">
      <media_details item_id="90" media_index="0" publish="true" revision="false"/>
    </media_item>
    <media_item media_id="227" path="Images/propodeum_median_sulcus.jpg" type="image" path_type="file" thumb_path="Thumbs/propodeum_median_sulcus.jpg">
      <media_details item_id="41" media_index="0" publish="true" revision="false"/>
    </media_item>
    <media_item media_id="228" path="Images/propodeum_rugulos.jpg" type="image" path_type="file" thumb_path="Thumbs/propodeum_rugulos.jpg">
      <media_details item_id="42" media_index="0" publish="true" revision="false"/>
    </media_item>
    <media_item media_id="229" path="Images/propodeum_smooth.jpg" type="image" path_type="file" thumb_path="Thumbs/propodeum_smooth.jpg">
      <media_details item_id="88" media_index="0" publish="true" revision="false"/>
    </media_item>
    <media_item media_id="230" path="Images/radial_cell_closed.jpg" type="image" path_type="file" thumb_path="Thumbs/radial_cell_closed.jpg">
      <media_details item_id="96" media_index="0" publish="true" revision="false"/>
    </media_item>
    <media_item media_id="231" path="Images/radial_cell_open.jpg" type="image" path_type="file" thumb_path="Thumbs/radial_cell_open.jpg">
      <media_details item_id="94" media_index="0" publish="true" revision="false"/>
    </media_item>
    <media_item media_id="232" path="Images/Raised_vertex_indented.jpg" type="image" path_type="file" thumb_path="Thumbs/Raised_vertex_indented.jpg">
      <media_details item_id="34" media_index="0" publish="true" revision="false"/>
    </media_item>
    <media_item media_id="233" path="Images/Raised_vertex_not_indented.jpg" type="image" path_type="file" thumb_path="Thumbs/Raised_vertex_not_indented.jpg">
      <media_details item_id="36" media_index="0" publish="true" revision="false"/>
    </media_item>
    <media_item media_id="234" path="Images/Vertex_medial_punctures_absent.jpg" type="image" path_type="file" thumb_path="Thumbs/Vertex_medial_punctures_absent.jpg">
      <media_details item_id="40" media_index="0" publish="true" revision="false"/>
    </media_item>
    <media_item media_id="235" path="Images/Vertex_medial_punctures_present.jpg" type="image" path_type="file" thumb_path="Thumbs/Vertex_medial_punctures_present.jpg">
      <media_details item_id="38" media_index="0" publish="true" revision="false"/>
    </media_item>
    <media_item media_id="236" path="Images/Vertex_raised_carina_absent.jpg" type="image" path_type="file" thumb_path="Thumbs/Vertex_raised_carina_absent.jpg">
      <media_details item_id="33" media_index="0" publish="true" revision="false"/>
    </media_item>
    <media_item media_id="237" path="Images/Vertex_raised_carina_absent.jpg" type="image" path_type="file" thumb_path="Thumbs/Vertex_raised_carina_absent.jpg">
      <media_details item_id="157" media_index="3" publish="true" revision="false"/>
    </media_item>
    <media_item media_id="238" path="Images/Vertex_raised_carina_present.jpg" type="image" path_type="file" thumb_path="Thumbs/Vertex_raised_carina_present.jpg">
      <media_details item_id="30" media_index="0" publish="true" revision="false"/>
    </media_item>
    <media_item media_id="239" path="Images/Vertex_raised_carina_present.jpg" type="image" path_type="file" thumb_path="Thumbs/Vertex_raised_carina_present.jpg">
      <media_details item_id="157" media_index="2" publish="true" revision="false"/>
    </media_item>
    <media_item media_id="240" path="Images/Vertex_raised_carina_present_narrow.jpg" type="image" path_type="file" thumb_path="Thumbs/Vertex_raised_carina_present_narrow.jpg">
      <media_details item_id="184" media_index="0" publish="true" revision="false"/>
    </media_item>
    <media_item media_id="241" path="Images/Vertex_raised_carina_present_wide.jpg" type="image" path_type="file" thumb_path="Thumbs/Vertex_raised_carina_present_wide.jpg">
      <media_details item_id="157" media_index="1" publish="true" revision="false"/>
    </media_item>
    <media_item media_id="242" path="Images/Vertex_raised_carina_present_wide.jpg" type="image" path_type="file" thumb_path="Thumbs/Vertex_raised_carina_present_wide.jpg">
      <media_details item_id="185" media_index="0" publish="true" revision="false"/>
    </media_item>
    <media_item media_id="243" path="Images/wing_1mcu_present.jpg" type="image" path_type="file" thumb_path="Thumbs/wing_1mcu_present.jpg">
      <media_details item_id="97" media_index="0" publish="true" revision="false"/>
    </media_item>
    <media_item media_id="244" path="Images/wing_1mcu_spectral.jpg" type="image" path_type="file" thumb_path="Thumbs/wing_1mcu_spectral.jpg">
      <media_details item_id="99" media_index="0" publish="true" revision="false"/>
    </media_item>
    <media_item media_id="245" path="Images/wing_1SMC.jpg" type="image" path_type="file" thumb_path="Thumbs/wing_1SMC.jpg">
      <media_details item_id="93" media_index="0" publish="true" revision="false"/>
    </media_item>
    <media_item media_id="246" path="Images/wing_2SMC.jpg" type="image" path_type="file" thumb_path="Thumbs/wing_2SMC.jpg">
      <media_details item_id="91" media_index="0" publish="true" revision="false"/>
    </media_item>
    <media_item media_id="247" path="Images/wings_clear.jpg" type="image" path_type="file" thumb_path="Thumbs/wings_clear.jpg">
      <media_details item_id="196" media_index="0" publish="true" revision="false"/>
    </media_item>
    <media_item media_id="248" path="Images/wings_infuscate.jpg" type="image" path_type="file" thumb_path="Thumbs/wings_infuscate.jpg">
      <media_details item_id="100" media_index="0" publish="true" revision="false"/>
    </media_item>
    <media_item media_id="249" path="Images/wings_one_band.jpg" type="image" path_type="file" thumb_path="Thumbs/wings_one_band.jpg">
      <media_details item_id="195" media_index="0" publish="true" revision="false"/>
    </media_item>
    <media_item media_id="251" path="Images/wings_two_band_absent_costal.jpg" type="image" path_type="file" thumb_path="Thumbs/wings_two_band_absent_costal.jpg">
      <media_details item_id="102" media_index="0" publish="true" revision="false"/>
    </media_item>
    <media_item media_id="252" path="Images/wings_two_band_present_costal.jpg" type="image" path_type="file" thumb_path="Thumbs/wings_two_band_present_costal.jpg">
      <media_details item_id="103" media_index="0" publish="true" revision="false"/>
    </media_item>
  </media>
</lif3_key>
